# Supplementary material for: (1S,3R,8R,9S,11R)-10,10-Di­bromo-2,2-di­chloro-3,7,7,11-tetra­methyl­tetra­cyclo­[6.5.0.01,3.09,11]trideca­ne
Source: Acta Crystallogr Sect E Struct Rep Online. 2013 Apr 17;69(Pt 5):o739. doi: 10.1107/S1600536813010040 (PMC3648270; doi:10.1107/S1600536813010040)
Supplement: Supplementary file 1 [file e-69-0o739-sup1.cif]

##############################################################################
#                                                                            #
# This CIF contains the data in a paper accepted for publication in          #
# Acta Crystallographica Section E. It conforms to the requirements of       #
# Notes for Authors for Acta Crystallographica Section E, and has been       #
# peer reviewed under the auspices of the IUCr Commission on Journals.       #
#                                                                            #
# Full details of the Crystallographic Information File format               #
# are given in the paper "The Crystallographic Information File (CIF):       #
# a New Standard Archive File for Crystallography" by S. R. Hall, F. H.      #
# Allen and I. D. Brown [Acta Cryst. (1991), A47, 655-685].                  #
#                                                                            #
# The current version of the core CIF dictionary is obtainable from          #
# ftp://ftp.iucr.org/pub/cif_core.dic.                                       #
#                                                                            #
# Software is freely available for graphical display of the structure(s)     #
# in this CIF. For information consult the CIF software page                 #
# http://www.iucr.org/resources/cif/software.                                #
#                                                                            #
# This file may be used for bona fide research purposes within the           #
# scientific community so long as proper attribution is given to the journal # 
# article from which it was obtained.                                        #
#                                                                            #
##############################################################################
data_I
_audit_creation_method     SHELXL-97
_chemical_name_systematic
;\
(1<i>S</i>,3<i>R</i>,8<i>R</i>,9<i>S</i>,11<i>R</i>)-10,10-Bibromo-\
2,2-dichloro-3,7,7,11-tetramethyltetracyclo[6.5.0.0^1,3^.0^9,11^]tridecane
;
_chemical_name_common     ?
_chemical_formula_moiety     'C17 H24 Br2 Cl2'
_chemical_formula_sum     'C17 H24 Br2 Cl2'
_chemical_formula_iupac     'C17 H24 Br2 Cl2'
_chemical_formula_weight     459.08
_chemical_melting_point     ?
_symmetry_cell_setting     monoclinic
_symmetry_space_group_name_H-M     'C 2'
_symmetry_space_group_name_Hall     'c 2y'
loop_
    _symmetry_equiv_pos_as_xyz
    'x, y, z'
    '-x, y, -z'
    'x+1/2, y+1/2, z'
    '-x+1/2, y+1/2, -z'
_cell_length_a     18.377(16)
_cell_length_b     6.519(6)
_cell_length_c     30.82(3)
_cell_angle_alpha     90.00
_cell_angle_beta     93.233(16)
_cell_angle_gamma     90.00
_cell_volume     3687(6)
_cell_formula_units_Z     8
_cell_measurement_reflns_used     9155
_cell_measurement_theta_min     2.35
_cell_measurement_theta_max     28.70
_cell_measurement_temperature     296(2)
_exptl_crystal_description     Block
_exptl_crystal_colour     colourless
_exptl_crystal_size_max     0.43
_exptl_crystal_size_mid     0.31
_exptl_crystal_size_min     0.27
_exptl_crystal_density_diffrn     1.654
_exptl_crystal_density_meas     ?
_exptl_crystal_density_method     'not measured'
_exptl_crystal_F_000     1840
_exptl_absorpt_coefficient_mu     4.680
_exptl_absorpt_correction_type     multi-scan
_exptl_absorpt_process_details     '(SADABS; Bruker, 2009)'
_exptl_absorpt_correction_T_min     0.7389
_exptl_absorpt_correction_T_max     0.8673
_exptl_special_details     ?
_diffrn_ambient_temperature     296(2)
_diffrn_radiation_type     MoK\a
_diffrn_radiation_wavelength     0.71073
_diffrn_radiation_source     'fine-focus sealed tube'
_diffrn_radiation_monochromator     graphite
_diffrn_measurement_device_type     'Bruker X8 APEX'
_diffrn_measurement_method     '\f and \w scans'
_diffrn_reflns_number     40489
_diffrn_reflns_av_R_equivalents     0.0374
_diffrn_reflns_av_sigmaI/netI     0.0488
_diffrn_reflns_theta_min     2.35
_diffrn_reflns_theta_max     28.70
_diffrn_reflns_theta_full     28.70
_diffrn_measured_fraction_theta_max     0.999
_diffrn_measured_fraction_theta_full     0.999
_diffrn_reflns_limit_h_min     -24
_diffrn_reflns_limit_h_max     24
_diffrn_reflns_limit_k_min     -8
_diffrn_reflns_limit_k_max     8
_diffrn_reflns_limit_l_min     -41
_diffrn_reflns_limit_l_max     41
_refine_special_details
;
Refinement of <i>F</i>^2^ against all reflections. The weighted <i>R</i>-factor
<i>wR</i> and goodness of fit <i>S</i> are based on <i>F</i>^2^, conventional
<i>R</i>-factors <i>R</i> are based on <i>F</i>, with <i>F</i> set to zero for
negative <i>F</i>^2^. The threshold expression of <i>F</i>^2^ >
\s(<i>F</i>^2^) is used only for calculating <i>R</i>-factors(gt) <i>etc</i>.
and is not relevant to the choice of reflections for refinement.
<i>R</i>-factors based on <i>F</i>^2^ are statistically about twice as large
as those based on <i>F</i>, and <i>R</i>- factors based on all data will be
even larger.
;
_reflns_number_total     9155
_reflns_number_gt     6959
_reflns_threshold_expression     I>2sigma(I)
_refine_ls_structure_factor_coef     Fsqd
_refine_ls_matrix_type     full
_refine_ls_R_factor_all     0.0649
_refine_ls_R_factor_gt     0.0410
_refine_ls_wR_factor_gt     0.0949
_refine_ls_wR_factor_ref     0.1026
_refine_ls_goodness_of_fit_ref     1.039
_refine_ls_restrained_S_all     1.039
_refine_ls_number_reflns     9155
_refine_ls_number_parameters     379
_refine_ls_number_restraints     1
_refine_ls_hydrogen_treatment     constr
_refine_ls_weighting_scheme     calc
_refine_ls_weighting_details
         'calc w=1/[\s^2^(Fo^2^)+(0.0444P)^2^+4.0898P] where P=(Fo^2^+2Fc^2^)/3'
_atom_sites_solution_hydrogens     geom
_atom_sites_solution_primary     direct
_atom_sites_solution_secondary     difmap
_refine_ls_shift/su_max     0.001
_refine_ls_shift/su_mean     0.000
_refine_diff_density_max     0.665
_refine_diff_density_min     -0.439
_refine_ls_extinction_method     none
_refine_ls_extinction_coef     ?
_refine_ls_abs_structure_details
                              'Flack & Bernardinelli (2000), 3988 Friedel pairs'
_refine_ls_abs_structure_Flack     0.029(8)
loop_
    _atom_type_symbol
    _atom_type_description
    _atom_type_scat_dispersion_real
    _atom_type_scat_dispersion_imag
    _atom_type_scat_source
    'C' 'C' 0.0033 0.0016
                         'International Tables Vol C Tables 4.2.6.8 and 6.1.1.4'
    'H' 'H' 0.0000 0.0000
                         'International Tables Vol C Tables 4.2.6.8 and 6.1.1.4'
    'Cl' 'Cl' 0.1484 0.1585
                         'International Tables Vol C Tables 4.2.6.8 and 6.1.1.4'
    'Br' 'Br' -0.2901 2.4595
                         'International Tables Vol C Tables 4.2.6.8 and 6.1.1.4'
_computing_data_collection     'APEX2 (Bruker, 2009)'
_computing_cell_refinement     'SAINT (Bruker, 2009)'
_computing_data_reduction     'SAINT (Bruker, 2009)'
_computing_structure_solution     'SHELXS97 (Sheldrick, 2008)'
_computing_structure_refinement     'SHELXL97 (Sheldrick, 2008)'
_computing_molecular_graphics     'ORTEP-3 for Windows (Farrugia, 2012)'
_computing_publication_material
                               'PLATON (Spek, 2009) and publCIF (Westrip, 2010)'
loop_
    _atom_site_type_symbol
    _atom_site_label
    _atom_site_fract_x
    _atom_site_fract_y
    _atom_site_fract_z
    _atom_site_U_iso_or_equiv
    _atom_site_adp_type
    _atom_site_calc_flag
    _atom_site_refinement_flags
    _atom_site_occupancy
    _atom_site_symmetry_multiplicity
    _atom_site_disorder_assembly
    _atom_site_disorder_group
    Br Br1 0.69402(2) 0.22377(9) 0.666261(16) 0.05626(15) Uani d . 1 1 . .
    Br Br2 0.63800(2) 0.29919(8) 0.56956(2) 0.06228(17) Uani d . 1 1 . .
    Br Br3 0.81097(3) 0.09644(10) 0.840122(16) 0.06037(16) Uani d . 1 1 . .
    Br Br4 0.85782(3) 0.15293(10) 0.93871(2) 0.06974(19) Uani d . 1 1 . .
    Cl Cl4 0.66339(7) -0.1805(2) 0.76362(3) 0.0535(3) Uani d . 1 1 . .
    Cl Cl3 0.65444(7) 0.24769(19) 0.78504(4) 0.0510(3) Uani d . 1 1 . .
    Cl Cl2 0.85390(6) 0.41099(15) 0.71165(3) 0.0384(2) Uani d . 1 1 . .
    Cl Cl1 0.85215(6) -0.01541(18) 0.73567(3) 0.0441(3) Uani d . 1 1 . .
    C C8 0.86557(16) 0.2398(5) 0.61173(10) 0.0204(6) Uani d . 1 1 . .
    H H8 0.8641 0.3786 0.6239 0.024 Uiso calc R 1 1 . .
    C C7 0.92400(19) 0.2407(6) 0.57466(11) 0.0259(7) Uani d . 1 1 . .
    C C1 0.88476(18) 0.0909(5) 0.64962(10) 0.0213(7) Uani d . 1 1 . .
    C C2 0.8812(2) 0.1600(6) 0.69673(11) 0.0281(8) Uani d . 1 1 . .
    C C9 0.79025(18) 0.1957(5) 0.58910(11) 0.0244(7) Uani d . 1 1 . .
    H H9 0.7874 0.2475 0.5592 0.029 Uiso calc R 1 1 . .
    C C10 0.71591(19) 0.1842(6) 0.60708(12) 0.0315(8) Uani d . 1 1 . .
    C C13 0.8639(2) -0.1306(5) 0.63885(12) 0.0279(8) Uani d . 1 1 . .
    H H13A 0.8783 -0.2171 0.6635 0.034 Uiso calc R 1 1 . .
    H H13B 0.8906 -0.1759 0.6143 0.034 Uiso calc R 1 1 . .
    C C12 0.7817(2) -0.1575(6) 0.62784(15) 0.0391(10) Uani d . 1 1 . .
    H H12A 0.7726 -0.2978 0.6186 0.047 Uiso calc R 1 1 . .
    H H12B 0.7557 -0.1345 0.6539 0.047 Uiso calc R 1 1 . .
    C C3 0.95537(19) 0.1338(6) 0.67808(12) 0.0289(8) Uani d . 1 1 . .
    C C11 0.7515(2) -0.0120(6) 0.59218(12) 0.0315(8) Uani d . 1 1 . .
    C C4 0.9979(2) 0.3277(7) 0.66790(12) 0.0362(9) Uani d . 1 1 . .
    H H4A 1.0303 0.3626 0.6927 0.043 Uiso calc R 1 1 . .
    H H4B 0.9641 0.4406 0.6628 0.043 Uiso calc R 1 1 . .
    C C16 0.9041(2) 0.0880(7) 0.53687(12) 0.0400(10) Uani d . 1 1 . .
    H H16A 0.9027 -0.0491 0.5482 0.060 Uiso calc R 1 1 . .
    H H16B 0.9402 0.0961 0.5156 0.060 Uiso calc R 1 1 . .
    H H16C 0.8572 0.1230 0.5236 0.060 Uiso calc R 1 1 . .
    C C15 0.9259(2) 0.4560(7) 0.55567(14) 0.0439(10) Uani d . 1 1 . .
    H H15A 0.8777 0.4953 0.5453 0.066 Uiso calc R 1 1 . .
    H H15B 0.9578 0.4580 0.5320 0.066 Uiso calc R 1 1 . .
    H H15C 0.9436 0.5504 0.5777 0.066 Uiso calc R 1 1 . .
    C C5 1.0427(2) 0.2985(8) 0.62777(14) 0.0465(11) Uani d . 1 1 . .
    H H5A 1.0877 0.2277 0.6364 0.056 Uiso calc R 1 1 . .
    H H5B 1.0554 0.4321 0.6166 0.056 Uiso calc R 1 1 . .
    C C6 1.00158(19) 0.1757(7) 0.59140(13) 0.0376(10) Uani d . 1 1 . .
    H H6A 0.9986 0.0349 0.6013 0.045 Uiso calc R 1 1 . .
    H H6B 1.0318 0.1751 0.5666 0.045 Uiso calc R 1 1 . .
    C C24 0.5723(2) 0.0880(7) 0.92056(13) 0.0387(10) Uani d . 1 1 . .
    C C25 0.63553(19) 0.0851(6) 0.88610(11) 0.0276(8) Uani d . 1 1 . .
    H H25 0.6389 0.2233 0.8738 0.033 Uiso calc R 1 1 . .
    C C28 0.7494(2) -0.1594(7) 0.90993(13) 0.0382(9) Uani d . 1 1 . .
    C C14 1.0047(2) -0.0449(8) 0.69381(14) 0.0454(11) Uani d . 1 1 . .
    H H14A 1.0493 -0.0406 0.6791 0.068 Uiso calc R 1 1 . .
    H H14B 0.9803 -0.1726 0.6876 0.068 Uiso calc R 1 1 . .
    H H14C 1.0152 -0.0332 0.7246 0.068 Uiso calc R 1 1 . .
    C C18 0.6206(2) -0.0658(6) 0.84803(12) 0.0319(9) Uani d . 1 1 . .
    C C20 0.5526(2) -0.0342(8) 0.81676(13) 0.0433(10) Uani d . 1 1 . .
    C C26 0.7074(2) 0.0406(6) 0.91218(12) 0.0330(9) Uani d . 1 1 . .
    H H26 0.7057 0.0888 0.9422 0.040 Uiso calc R 1 1 . .
    C C34 0.7739(3) -0.2710(10) 0.95177(16) 0.0646(15) Uani d . 1 1 . .
    H H34A 0.7455 -0.3934 0.9545 0.097 Uiso calc R 1 1 . .
    H H34B 0.7672 -0.1830 0.9762 0.097 Uiso calc R 1 1 . .
    H H34C 0.8245 -0.3067 0.9510 0.097 Uiso calc R 1 1 . .
    C C30 0.6433(2) -0.2858(7) 0.85972(13) 0.0369(9) Uani d . 1 1 . .
    H H30A 0.6156 -0.3328 0.8837 0.044 Uiso calc R 1 1 . .
    H H30B 0.6315 -0.3744 0.8350 0.044 Uiso calc R 1 1 . .
    C C17 0.7213(3) -0.1179(8) 0.55062(16) 0.0562(13) Uani d . 1 1 . .
    H H17A 0.7494 -0.2389 0.5456 0.084 Uiso calc R 1 1 . .
    H H17B 0.7242 -0.0259 0.5265 0.084 Uiso calc R 1 1 . .
    H H17C 0.6714 -0.1554 0.5538 0.084 Uiso calc R 1 1 . .
    C C21 0.5072(3) 0.1560(10) 0.82436(19) 0.0658(16) Uani d . 1 1 . .
    H H21A 0.5396 0.2727 0.8287 0.079 Uiso calc R 1 1 . .
    H H21B 0.4759 0.1826 0.7986 0.079 Uiso calc R 1 1 . .
    C C33 0.5880(3) -0.0637(10) 0.95866(17) 0.0746(18) Uani d . 1 1 . .
    H H33A 0.5898 -0.2011 0.9475 0.112 Uiso calc R 1 1 . .
    H H33B 0.5500 -0.0537 0.9787 0.112 Uiso calc R 1 1 . .
    H H33C 0.6339 -0.0303 0.9733 0.112 Uiso calc R 1 1 . .
    C C19 0.6278(2) -0.0030(7) 0.80028(13) 0.0379(9) Uani d . 1 1 . .
    C C27 0.7848(2) 0.0368(7) 0.89782(13) 0.0385(10) Uani d . 1 1 . .
    C C29 0.7244(2) -0.3040(7) 0.87242(15) 0.0448(10) Uani d . 1 1 . .
    H H29A 0.7519 -0.2733 0.8473 0.054 Uiso calc R 1 1 . .
    H H29B 0.7351 -0.4444 0.8810 0.054 Uiso calc R 1 1 . .
    C C22 0.4606(2) 0.1369(10) 0.86313(18) 0.0636(15) Uani d . 1 1 . .
    H H22A 0.4155 0.0676 0.8540 0.076 Uiso calc R 1 1 . .
    H H22B 0.4481 0.2733 0.8729 0.076 Uiso calc R 1 1 . .
    C C32 0.5706(4) 0.2969(9) 0.94119(19) 0.079(2) Uani d . 1 1 . .
    H H32A 0.6188 0.3333 0.9523 0.118 Uiso calc R 1 1 . .
    H H32B 0.5383 0.2949 0.9646 0.118 Uiso calc R 1 1 . .
    H H32C 0.5538 0.3960 0.9199 0.118 Uiso calc R 1 1 . .
    C C31 0.5073(3) -0.2163(9) 0.80026(16) 0.0604(14) Uani d . 1 1 . .
    H H31A 0.4612 -0.2156 0.8135 0.091 Uiso calc R 1 1 . .
    H H31B 0.5328 -0.3413 0.8076 0.091 Uiso calc R 1 1 . .
    H H31C 0.4994 -0.2071 0.7693 0.091 Uiso calc R 1 1 . .
    C C23 0.4979(3) 0.0178(10) 0.90194(17) 0.0654(16) Uani d . 1 1 . .
    H H23A 0.4649 0.0196 0.9254 0.078 Uiso calc R 1 1 . .
    H H23B 0.5026 -0.1241 0.8930 0.078 Uiso calc R 1 1 . .
loop_
    _atom_site_aniso_label
    _atom_site_aniso_U_11
    _atom_site_aniso_U_22
    _atom_site_aniso_U_33
    _atom_site_aniso_U_12
    _atom_site_aniso_U_13
    _atom_site_aniso_U_23
    Br1 0.0364(2) 0.0805(4) 0.0533(3) 0.0029(2) 0.0148(2) -0.0100(3)
    Br2 0.0302(2) 0.0682(4) 0.0871(4) 0.0114(2) -0.0092(2) 0.0232(3)
    Br3 0.0448(3) 0.0867(4) 0.0511(3) -0.0068(3) 0.0154(2) 0.0094(3)
    Br4 0.0436(3) 0.0861(5) 0.0779(4) -0.0139(3) -0.0117(2) -0.0230(3)
    Cl4 0.0625(7) 0.0642(8) 0.0342(6) -0.0114(6) 0.0055(5) -0.0110(5)
    Cl3 0.0611(7) 0.0489(7) 0.0432(6) -0.0064(5) 0.0051(5) 0.0183(5)
    Cl2 0.0467(6) 0.0344(5) 0.0346(5) 0.0058(4) 0.0054(4) -0.0094(4)
    Cl1 0.0583(6) 0.0463(6) 0.0285(5) -0.0011(5) 0.0087(4) 0.0104(4)
    C8 0.0196(15) 0.0197(16) 0.0222(16) 0.0038(12) 0.0046(12) 0.0001(14)
    C7 0.0248(17) 0.0261(19) 0.0275(17) 0.0037(14) 0.0085(13) 0.0001(15)
    C1 0.0224(16) 0.0195(16) 0.0221(16) 0.0050(13) 0.0008(13) 0.0007(14)
    C2 0.0334(19) 0.0292(19) 0.0216(17) 0.0083(15) -0.0001(14) 0.0016(15)
    C9 0.0252(16) 0.0254(18) 0.0228(16) 0.0053(14) 0.0029(13) 0.0052(14)
    C10 0.0220(17) 0.034(2) 0.038(2) 0.0016(15) -0.0021(15) 0.0017(17)
    C13 0.036(2) 0.0145(16) 0.033(2) 0.0073(14) -0.0022(15) 0.0042(14)
    C12 0.038(2) 0.024(2) 0.055(3) -0.0049(17) -0.0053(19) 0.0035(19)
    C3 0.0243(17) 0.034(2) 0.0276(18) 0.0054(15) -0.0025(14) -0.0004(16)
    C11 0.0299(19) 0.0282(19) 0.036(2) -0.0007(16) -0.0033(15) -0.0016(17)
    C4 0.0292(19) 0.042(2) 0.037(2) -0.0100(18) -0.0069(16) -0.0043(18)
    C16 0.046(2) 0.045(2) 0.029(2) 0.008(2) 0.0080(17) -0.0047(19)
    C15 0.050(3) 0.040(2) 0.044(2) 0.000(2) 0.019(2) 0.009(2)
    C5 0.0259(19) 0.064(3) 0.049(2) -0.008(2) -0.0007(17) 0.006(2)
    C6 0.0231(18) 0.054(3) 0.036(2) 0.0111(18) 0.0109(15) 0.0012(19)
    C24 0.030(2) 0.048(3) 0.040(2) -0.0042(18) 0.0111(16) -0.005(2)
    C25 0.0291(18) 0.0270(19) 0.0267(18) -0.0070(15) 0.0024(14) 0.0031(16)
    C28 0.034(2) 0.045(3) 0.035(2) -0.0004(19) -0.0016(17) 0.0050(19)
    C14 0.039(2) 0.051(3) 0.044(2) 0.020(2) -0.0100(19) 0.005(2)
    C18 0.0308(19) 0.037(2) 0.0280(19) -0.0081(16) -0.0006(15) 0.0040(17)
    C20 0.038(2) 0.055(3) 0.036(2) -0.008(2) -0.0061(18) 0.007(2)
    C26 0.0283(19) 0.046(2) 0.0245(18) -0.0060(17) 0.0006(15) -0.0008(17)
    C34 0.066(3) 0.069(4) 0.057(3) 0.001(3) -0.012(3) 0.023(3)
    C30 0.044(2) 0.032(2) 0.035(2) -0.0077(18) -0.0008(17) 0.0036(18)
    C17 0.051(3) 0.055(3) 0.061(3) -0.012(2) -0.012(2) -0.011(3)
    C21 0.046(3) 0.076(4) 0.075(4) 0.005(3) 0.000(3) 0.026(3)
    C33 0.088(4) 0.075(4) 0.065(3) 0.007(3) 0.048(3) 0.020(3)
    C19 0.042(2) 0.042(2) 0.030(2) -0.0063(19) -0.0020(16) 0.0045(18)
    C27 0.033(2) 0.050(3) 0.032(2) -0.0042(18) -0.0054(16) -0.0078(19)
    C29 0.047(2) 0.027(2) 0.060(3) 0.0029(19) -0.005(2) -0.002(2)
    C22 0.028(2) 0.072(4) 0.091(4) 0.011(2) 0.007(2) 0.008(3)
    C32 0.108(5) 0.056(3) 0.079(4) -0.024(3) 0.060(4) -0.020(3)
    C31 0.045(3) 0.080(4) 0.055(3) -0.023(3) -0.015(2) -0.001(3)
    C23 0.044(3) 0.083(4) 0.071(4) -0.007(3) 0.021(3) -0.007(3)
_geom_special_details
;
All e.s.d.'s (except the e.s.d. in the dihedral angle between two l.s. planes)
are estimated using the full covariance matrix. The cell e.s.d.'s are taken
into account individually in the estimation of e.s.d.'s in distances, angles
and torsion angles; correlations between e.s.d.'s in cell parameters are only
used when they are defined by crystal symmetry. An approximate (isotropic)
treatment of cell e.s.d.'s is used for estimating e.s.d.'s involving l.s.
planes.
;
loop_
    _geom_bond_atom_site_label_1
    _geom_bond_atom_site_label_2
    _geom_bond_site_symmetry_2
    _geom_bond_distance
    _geom_bond_publ_flag
    Br1 C10 . 1.907(4) ?
    Br2 C10 . 1.940(4) ?
    Br3 C27 . 1.908(4) ?
    Br4 C27 . 1.942(4) ?
    Cl4 C19 . 1.768(5) ?
    Cl3 C19 . 1.777(5) ?
    Cl2 C2 . 1.779(4) ?
    Cl1 C2 . 1.762(4) ?
    C8 C9 . 1.541(5) ?
    C8 C1 . 1.544(5) ?
    C8 C7 . 1.612(4) ?
    C8 H8 . 0.9800 ?
    C7 C15 . 1.522(6) ?
    C7 C6 . 1.548(5) ?
    C7 C16 . 1.560(5) ?
    C1 C2 . 1.525(5) ?
    C1 C13 . 1.526(5) ?
    C1 C3 . 1.550(5) ?
    C2 C3 . 1.519(5) ?
    C9 C10 . 1.505(5) ?
    C9 C11 . 1.535(5) ?
    C9 H9 . 0.9800 ?
    C10 C11 . 1.519(6) ?
    C13 C12 . 1.539(5) ?
    C13 H13A . 0.9700 ?
    C13 H13B . 0.9700 ?
    C12 C11 . 1.532(6) ?
    C12 H12A . 0.9700 ?
    C12 H12B . 0.9700 ?
    C3 C4 . 1.528(6) ?
    C3 C14 . 1.537(5) ?
    C11 C17 . 1.532(6) ?
    C4 C5 . 1.536(6) ?
    C4 H4A . 0.9700 ?
    C4 H4B . 0.9700 ?
    C16 H16A . 0.9600 ?
    C16 H16B . 0.9600 ?
    C16 H16C . 0.9600 ?
    C15 H15A . 0.9600 ?
    C15 H15B . 0.9600 ?
    C15 H15C . 0.9600 ?
    C5 C6 . 1.541(6) ?
    C5 H5A . 0.9700 ?
    C5 H5B . 0.9700 ?
    C6 H6A . 0.9700 ?
    C6 H6B . 0.9700 ?
    C24 C32 . 1.504(7) ?
    C24 C23 . 1.524(7) ?
    C24 C33 . 1.550(7) ?
    C24 C25 . 1.618(5) ?
    C25 C26 . 1.535(5) ?
    C25 C18 . 1.544(5) ?
    C25 H25 . 0.9800 ?
    C28 C27 . 1.491(6) ?
    C28 C26 . 1.518(6) ?
    C28 C34 . 1.526(6) ?
    C28 C29 . 1.542(6) ?
    C14 H14A . 0.9600 ?
    C14 H14B . 0.9600 ?
    C14 H14C . 0.9600 ?
    C18 C30 . 1.531(6) ?
    C18 C19 . 1.541(5) ?
    C18 C20 . 1.549(5) ?
    C20 C19 . 1.514(6) ?
    C20 C31 . 1.520(7) ?
    C20 C21 . 1.520(8) ?
    C26 C27 . 1.513(6) ?
    C26 H26 . 0.9800 ?
    C34 H34A . 0.9600 ?
    C34 H34B . 0.9600 ?
    C34 H34C . 0.9600 ?
    C30 C29 . 1.523(6) ?
    C30 H30A . 0.9700 ?
    C30 H30B . 0.9700 ?
    C17 H17A . 0.9600 ?
    C17 H17B . 0.9600 ?
    C17 H17C . 0.9600 ?
    C21 C22 . 1.515(7) ?
    C21 H21A . 0.9700 ?
    C21 H21B . 0.9700 ?
    C33 H33A . 0.9600 ?
    C33 H33B . 0.9600 ?
    C33 H33C . 0.9600 ?
    C29 H29A . 0.9700 ?
    C29 H29B . 0.9700 ?
    C22 C23 . 1.553(8) ?
    C22 H22A . 0.9700 ?
    C22 H22B . 0.9700 ?
    C32 H32A . 0.9600 ?
    C32 H32B . 0.9600 ?
    C32 H32C . 0.9600 ?
    C31 H31A . 0.9600 ?
    C31 H31B . 0.9600 ?
    C31 H31C . 0.9600 ?
    C23 H23A . 0.9700 ?
    C23 H23B . 0.9700 ?
loop_
    _geom_angle_atom_site_label_1
    _geom_angle_atom_site_label_2
    _geom_angle_atom_site_label_3
    _geom_angle_site_symmetry_1
    _geom_angle_site_symmetry_3
    _geom_angle
    _geom_angle_publ_flag
    C9 C8 C1 . . 112.7(3) ?
    C9 C8 C7 . . 107.3(3) ?
    C1 C8 C7 . . 113.9(3) ?
    C9 C8 H8 . . 107.5 ?
    C1 C8 H8 . . 107.5 ?
    C7 C8 H8 . . 107.5 ?
    C15 C7 C6 . . 109.9(3) ?
    C15 C7 C16 . . 108.1(3) ?
    C6 C7 C16 . . 104.3(3) ?
    C15 C7 C8 . . 107.9(3) ?
    C6 C7 C8 . . 113.6(3) ?
    C16 C7 C8 . . 112.9(3) ?
    C2 C1 C13 . . 117.6(3) ?
    C2 C1 C8 . . 121.0(3) ?
    C13 C1 C8 . . 112.7(3) ?
    C2 C1 C3 . . 59.2(2) ?
    C13 C1 C3 . . 119.0(3) ?
    C8 C1 C3 . . 117.6(3) ?
    C3 C2 C1 . . 61.2(2) ?
    C3 C2 Cl1 . . 119.8(3) ?
    C1 C2 Cl1 . . 119.2(3) ?
    C3 C2 Cl2 . . 118.2(3) ?
    C1 C2 Cl2 . . 123.1(3) ?
    Cl1 C2 Cl2 . . 108.67(19) ?
    C10 C9 C11 . . 60.0(2) ?
    C10 C9 C8 . . 130.8(3) ?
    C11 C9 C8 . . 122.9(3) ?
    C10 C9 H9 . . 111.2 ?
    C11 C9 H9 . . 111.2 ?
    C8 C9 H9 . . 111.2 ?
    C9 C10 C11 . . 61.0(2) ?
    C9 C10 Br1 . . 126.2(3) ?
    C11 C10 Br1 . . 121.4(3) ?
    C9 C10 Br2 . . 114.6(3) ?
    C11 C10 Br2 . . 117.5(3) ?
    Br1 C10 Br2 . . 109.24(18) ?
    C1 C13 C12 . . 112.8(3) ?
    C1 C13 H13A . . 109.0 ?
    C12 C13 H13A . . 109.0 ?
    C1 C13 H13B . . 109.0 ?
    C12 C13 H13B . . 109.0 ?
    H13A C13 H13B . . 107.8 ?
    C11 C12 C13 . . 113.5(3) ?
    C11 C12 H12A . . 108.9 ?
    C13 C12 H12A . . 108.9 ?
    C11 C12 H12B . . 108.9 ?
    C13 C12 H12B . . 108.9 ?
    H12A C12 H12B . . 107.7 ?
    C2 C3 C4 . . 117.7(3) ?
    C2 C3 C14 . . 119.4(3) ?
    C4 C3 C14 . . 113.1(3) ?
    C2 C3 C1 . . 59.6(2) ?
    C4 C3 C1 . . 117.0(3) ?
    C14 C3 C1 . . 120.1(3) ?
    C10 C11 C17 . . 119.4(4) ?
    C10 C11 C12 . . 116.7(3) ?
    C17 C11 C12 . . 114.9(4) ?
    C10 C11 C9 . . 59.0(2) ?
    C17 C11 C9 . . 119.6(4) ?
    C12 C11 C9 . . 116.1(3) ?
    C3 C4 C5 . . 111.5(4) ?
    C3 C4 H4A . . 109.3 ?
    C5 C4 H4A . . 109.3 ?
    C3 C4 H4B . . 109.3 ?
    C5 C4 H4B . . 109.3 ?
    H4A C4 H4B . . 108.0 ?
    C7 C16 H16A . . 109.5 ?
    C7 C16 H16B . . 109.5 ?
    H16A C16 H16B . . 109.5 ?
    C7 C16 H16C . . 109.5 ?
    H16A C16 H16C . . 109.5 ?
    H16B C16 H16C . . 109.5 ?
    C7 C15 H15A . . 109.5 ?
    C7 C15 H15B . . 109.5 ?
    H15A C15 H15B . . 109.5 ?
    C7 C15 H15C . . 109.5 ?
    H15A C15 H15C . . 109.5 ?
    H15B C15 H15C . . 109.5 ?
    C4 C5 C6 . . 112.8(3) ?
    C4 C5 H5A . . 109.0 ?
    C6 C5 H5A . . 109.0 ?
    C4 C5 H5B . . 109.0 ?
    C6 C5 H5B . . 109.0 ?
    H5A C5 H5B . . 107.8 ?
    C5 C6 C7 . . 120.3(4) ?
    C5 C6 H6A . . 107.2 ?
    C7 C6 H6A . . 107.2 ?
    C5 C6 H6B . . 107.2 ?
    C7 C6 H6B . . 107.2 ?
    H6A C6 H6B . . 106.9 ?
    C32 C24 C23 . . 113.1(5) ?
    C32 C24 C33 . . 105.4(4) ?
    C23 C24 C33 . . 102.6(4) ?
    C32 C24 C25 . . 108.7(4) ?
    C23 C24 C25 . . 114.3(3) ?
    C33 C24 C25 . . 112.4(4) ?
    C26 C25 C18 . . 112.8(3) ?
    C26 C25 C24 . . 106.7(3) ?
    C18 C25 C24 . . 113.8(3) ?
    C26 C25 H25 . . 107.8 ?
    C18 C25 H25 . . 107.8 ?
    C24 C25 H25 . . 107.8 ?
    C27 C28 C26 . . 60.4(3) ?
    C27 C28 C34 . . 120.5(4) ?
    C26 C28 C34 . . 119.8(4) ?
    C27 C28 C29 . . 116.9(3) ?
    C26 C28 C29 . . 115.3(3) ?
    C34 C28 C29 . . 113.8(4) ?
    C3 C14 H14A . . 109.5 ?
    C3 C14 H14B . . 109.5 ?
    H14A C14 H14B . . 109.5 ?
    C3 C14 H14C . . 109.5 ?
    H14A C14 H14C . . 109.5 ?
    H14B C14 H14C . . 109.5 ?
    C30 C18 C19 . . 115.9(3) ?
    C30 C18 C25 . . 112.6(3) ?
    C19 C18 C25 . . 122.4(3) ?
    C30 C18 C20 . . 118.1(3) ?
    C19 C18 C20 . . 58.7(3) ?
    C25 C18 C20 . . 119.4(4) ?
    C19 C20 C31 . . 119.0(4) ?
    C19 C20 C21 . . 117.5(4) ?
    C31 C20 C21 . . 113.2(4) ?
    C19 C20 C18 . . 60.4(3) ?
    C31 C20 C18 . . 120.8(4) ?
    C21 C20 C18 . . 116.3(4) ?
    C27 C26 C28 . . 58.9(3) ?
    C27 C26 C25 . . 130.2(3) ?
    C28 C26 C25 . . 124.3(3) ?
    C27 C26 H26 . . 111.2 ?
    C28 C26 H26 . . 111.2 ?
    C25 C26 H26 . . 111.2 ?
    C28 C34 H34A . . 109.5 ?
    C28 C34 H34B . . 109.5 ?
    H34A C34 H34B . . 109.5 ?
    C28 C34 H34C . . 109.5 ?
    H34A C34 H34C . . 109.5 ?
    H34B C34 H34C . . 109.5 ?
    C29 C30 C18 . . 112.5(3) ?
    C29 C30 H30A . . 109.1 ?
    C18 C30 H30A . . 109.1 ?
    C29 C30 H30B . . 109.1 ?
    C18 C30 H30B . . 109.1 ?
    H30A C30 H30B . . 107.8 ?
    C11 C17 H17A . . 109.5 ?
    C11 C17 H17B . . 109.5 ?
    H17A C17 H17B . . 109.5 ?
    C11 C17 H17C . . 109.5 ?
    H17A C17 H17C . . 109.5 ?
    H17B C17 H17C . . 109.5 ?
    C22 C21 C20 . . 113.2(5) ?
    C22 C21 H21A . . 108.9 ?
    C20 C21 H21A . . 108.9 ?
    C22 C21 H21B . . 108.9 ?
    C20 C21 H21B . . 108.9 ?
    H21A C21 H21B . . 107.7 ?
    C24 C33 H33A . . 109.5 ?
    C24 C33 H33B . . 109.5 ?
    H33A C33 H33B . . 109.5 ?
    C24 C33 H33C . . 109.5 ?
    H33A C33 H33C . . 109.5 ?
    H33B C33 H33C . . 109.5 ?
    C20 C19 C18 . . 60.9(3) ?
    C20 C19 Cl4 . . 120.3(3) ?
    C18 C19 Cl4 . . 119.5(3) ?
    C20 C19 Cl3 . . 118.9(3) ?
    C18 C19 Cl3 . . 122.5(3) ?
    Cl4 C19 Cl3 . . 108.4(2) ?
    C28 C27 C26 . . 60.7(3) ?
    C28 C27 Br3 . . 123.0(3) ?
    C26 C27 Br3 . . 124.0(3) ?
    C28 C27 Br4 . . 117.8(3) ?
    C26 C27 Br4 . . 115.5(3) ?
    Br3 C27 Br4 . . 108.9(2) ?
    C30 C29 C28 . . 113.1(4) ?
    C30 C29 H29A . . 109.0 ?
    C28 C29 H29A . . 109.0 ?
    C30 C29 H29B . . 109.0 ?
    C28 C29 H29B . . 109.0 ?
    H29A C29 H29B . . 107.8 ?
    C21 C22 C23 . . 113.8(4) ?
    C21 C22 H22A . . 108.8 ?
    C23 C22 H22A . . 108.8 ?
    C21 C22 H22B . . 108.8 ?
    C23 C22 H22B . . 108.8 ?
    H22A C22 H22B . . 107.7 ?
    C24 C32 H32A . . 109.5 ?
    C24 C32 H32B . . 109.5 ?
    H32A C32 H32B . . 109.5 ?
    C24 C32 H32C . . 109.5 ?
    H32A C32 H32C . . 109.5 ?
    H32B C32 H32C . . 109.5 ?
    C20 C31 H31A . . 109.5 ?
    C20 C31 H31B . . 109.5 ?
    H31A C31 H31B . . 109.5 ?
    C20 C31 H31C . . 109.5 ?
    H31A C31 H31C . . 109.5 ?
    H31B C31 H31C . . 109.5 ?
    C24 C23 C22 . . 119.2(5) ?
    C24 C23 H23A . . 107.5 ?
    C22 C23 H23A . . 107.5 ?
    C24 C23 H23B . . 107.5 ?
    C22 C23 H23B . . 107.5 ?
    H23A C23 H23B . . 107.0 ?
_iucr_refine_instructions_details
;
TITL EL_D805_DRX8_CB in C2
CELL  0.71073  18.3775   6.5186  30.8239   90.000   93.233   90.000
ZERR    4.00   0.0156   0.0058   0.0264    0.000    0.016    0.000
LATT  -7
SYMM  - X,   Y, - Z
SFAC  C    H    CL   BR
UNIT  136  192   16   16
MERG   2
OMIT 0 0 2
OMIT 2 0 0
OMIT 0 0 3
OMIT -2 0 1
OMIT -2 0 2
SHEL 40 0.74
ACTA
FMAP   2
PLAN   10
BOND
BOND $H
HTAB 2.6
L.S.  10
WGHT      0.0501      3.5043
FVAR       0.05882
BR1   4    0.694012    0.223785    0.666267    11.00000    0.03606    0.07936 =
         0.05295   -0.00982    0.01438    0.00275
BR2   4    0.637978    0.299159    0.569565    11.00000    0.03032    0.06711 =
         0.08658    0.02304   -0.00913    0.01157
BR3   4    0.811007    0.096410    0.840118    11.00000    0.04443    0.08515 =
         0.05109    0.00936    0.01514   -0.00661
BR4   4    0.857896    0.152899    0.938714    11.00000    0.04344    0.08480 =
         0.07747   -0.02306   -0.01163   -0.01378
CL4   3    0.663397   -0.180574    0.763678    11.00000    0.06199    0.06344 =
         0.03450   -0.01150    0.00522   -0.01165
CL3   3    0.654506    0.247678    0.785025    11.00000    0.06098    0.04901 =
         0.04338    0.01849    0.00494   -0.00614
CL2   3    0.853874    0.411146    0.711652    11.00000    0.04668    0.03437 =
         0.03444   -0.00915    0.00527    0.00564
CL1   3    0.852075   -0.015305    0.735673    11.00000    0.05904    0.04621 =
         0.02878    0.01052    0.00854   -0.00125
C8    1    0.865576    0.239812    0.611689    11.00000    0.01947    0.02017 =
         0.02146    0.00149    0.00442    0.00415
AFIX  13
H8    2    0.864245    0.378599    0.623841    11.00000   -1.20000
AFIX   0
C7    1    0.923965    0.240611    0.574590    11.00000    0.02506    0.02574 =
         0.02673    0.00072    0.00764    0.00472
C1    1    0.884521    0.090985    0.649613    11.00000    0.02341    0.01988 =
         0.02087    0.00101    0.00073    0.00502
C2    1    0.881069    0.160493    0.696577    11.00000    0.03458    0.03051 =
         0.02016    0.00086    0.00061    0.00884
C9    1    0.790081    0.196349    0.589216    11.00000    0.02450    0.02610 =
         0.02248    0.00545    0.00282    0.00533
AFIX  13
H9    2    0.787254    0.247702    0.559287    11.00000   -1.20000
AFIX   0
C10   1    0.715578    0.184902    0.607004    11.00000    0.02192    0.03173 =
         0.03822    0.00162   -0.00125    0.00165
C13   1    0.863926   -0.130546    0.638866    11.00000    0.03514    0.01493 =
         0.03260    0.00411   -0.00275    0.00640
AFIX  23
H13A  2    0.878388   -0.216953    0.663482    11.00000   -1.20000
H13B  2    0.890601   -0.175641    0.614322    11.00000   -1.20000
AFIX   0
C12   1    0.781526   -0.158070    0.627876    11.00000    0.03663    0.02410 =
         0.05441    0.00540   -0.00553   -0.00499
AFIX  23
H12A  2    0.772462   -0.298320    0.618544    11.00000   -1.20000
H12B  2    0.755463   -0.135378    0.653955    11.00000   -1.20000
AFIX   0
C3    1    0.955607    0.134099    0.678084    11.00000    0.02090    0.03351 =
         0.02871   -0.00046   -0.00194    0.00539
C11   1    0.751533   -0.011902    0.592244    11.00000    0.03115    0.02791 =
         0.03602   -0.00165   -0.00257    0.00068
C4    1    0.998039    0.328012    0.668160    11.00000    0.02899    0.03861 =
         0.03894   -0.00370   -0.00609   -0.00991
AFIX  23
H4A   2    1.030412    0.362560    0.693031    11.00000   -1.20000
H4B   2    0.964265    0.440987    0.663111    11.00000   -1.20000
AFIX   0
C16   1    0.903983    0.087210    0.536747    11.00000    0.04916    0.04465 =
         0.02984   -0.00427    0.00743    0.00759
AFIX  33
H16A  2    0.902581   -0.049814    0.548083    11.00000   -1.50000
H16B  2    0.940018    0.095223    0.515442    11.00000   -1.50000
H16C  2    0.857088    0.122081    0.523493    11.00000   -1.50000
AFIX   0
C15   1    0.925831    0.455710    0.555541    11.00000    0.04928    0.03979 =
         0.04345    0.00911    0.01770   -0.00012
AFIX  33
H15A  2    0.877588    0.494893    0.545164    11.00000   -1.50000
H15B  2    0.957613    0.457642    0.531873    11.00000   -1.50000
H15C  2    0.943470    0.550334    0.577566    11.00000   -1.50000
AFIX   0
C5    1    1.043157    0.298926    0.627812    11.00000    0.02639    0.06496 =
         0.04959    0.00384   -0.00216   -0.00935
AFIX  23
H5A   2    1.088025    0.227577    0.636341    11.00000   -1.20000
H5B   2    1.055990    0.432492    0.616664    11.00000   -1.20000
AFIX   0
C6    1    1.001249    0.175456    0.591144    11.00000    0.02237    0.05774 =
         0.03581    0.00206    0.00962    0.01174
AFIX  23
H6A   2    0.998161    0.034670    0.601064    11.00000   -1.20000
H6B   2    1.031346    0.174621    0.566285    11.00000   -1.20000
AFIX   0
C24   1    0.572129    0.087621    0.920607    11.00000    0.02887    0.04921 =
         0.03944   -0.00422    0.01128   -0.00318
C25   1    0.635399    0.085612    0.886220    11.00000    0.02847    0.02742 =
         0.02714    0.00194    0.00160   -0.00818
AFIX  13
H25   2    0.638763    0.223920    0.874032    11.00000   -1.20000
AFIX   0
C28   1    0.749578   -0.159068    0.909999    11.00000    0.03383    0.04601 =
         0.03440    0.00448   -0.00167   -0.00124
C14   1    1.005079   -0.044652    0.693972    11.00000    0.04131    0.05268 =
         0.04415    0.00552   -0.00932    0.02141
AFIX  33
H14A  2    1.049761   -0.040374    0.679295    11.00000   -1.50000
H14B  2    0.980724   -0.172507    0.687793    11.00000   -1.50000
H14C  2    1.015577   -0.032450    0.724727    11.00000   -1.50000
AFIX   0
C18   1    0.620307   -0.065828    0.848002    11.00000    0.03060    0.03744 =
         0.02742    0.00526   -0.00241   -0.00867
C20   1    0.552508   -0.034922    0.816722    11.00000    0.03796    0.05499 =
         0.03734    0.00624   -0.00600   -0.00928
C26   1    0.706955    0.040396    0.912194    11.00000    0.03030    0.04573 =
         0.02416    0.00058   -0.00049   -0.00482
AFIX  13
H26   2    0.705305    0.088847    0.942220    11.00000   -1.20000
AFIX   0
C34   1    0.773454   -0.272028    0.951796    11.00000    0.06221    0.06797 =
         0.05813    0.02189   -0.01274   -0.00257
AFIX  33
H34A  2    0.744771   -0.394133    0.954246    11.00000   -1.50000
H34B  2    0.766603   -0.184607    0.976296    11.00000   -1.50000
H34C  2    0.824000   -0.308372    0.951129    11.00000   -1.50000
AFIX   0
C30   1    0.643355   -0.286532    0.859793    11.00000    0.04162    0.03129 =
         0.03543    0.00291   -0.00109   -0.00633
AFIX  23
H30A  2    0.615956   -0.333298    0.883902    11.00000   -1.20000
H30B  2    0.631380   -0.375481    0.835191    11.00000   -1.20000
AFIX   0
C17   1    0.721092   -0.117381    0.550861    11.00000    0.05230    0.05579 =
         0.06002   -0.01044   -0.01587   -0.01253
AFIX  33
H17A  2    0.749097   -0.238411    0.545721    11.00000   -1.50000
H17B  2    0.723872   -0.025302    0.526705    11.00000   -1.50000
H17C  2    0.671174   -0.154734    0.554145    11.00000   -1.50000
AFIX   0
C21   1    0.507465    0.157385    0.824713    11.00000    0.04658    0.07672 =
         0.07651    0.02813    0.00084    0.00701
AFIX  23
H21A  2    0.540116    0.273318    0.829195    11.00000   -1.20000
H21B  2    0.476016    0.185294    0.799058    11.00000   -1.20000
AFIX   0
C33   1    0.587083   -0.064577    0.958244    11.00000    0.08502    0.07265 =
         0.06555    0.02100    0.04809    0.01058
AFIX  33
H33A  2    0.588795   -0.201559    0.946910    11.00000   -1.50000
H33B  2    0.548871   -0.054961    0.978136    11.00000   -1.50000
H33C  2    0.632908   -0.032125    0.973156    11.00000   -1.50000
AFIX   0
C19   1    0.627963   -0.003261    0.800128    11.00000    0.04158    0.04510 =
         0.02965    0.00430   -0.00288   -0.00731
C27   1    0.784861    0.036307    0.897776    11.00000    0.03500    0.04849 =
         0.03130   -0.00647   -0.00484   -0.00654
C29   1    0.723965   -0.304004    0.872123    11.00000    0.04730    0.02686 =
         0.05755   -0.00158   -0.00533    0.00266
AFIX  23
H29A  2    0.751182   -0.272327    0.846905    11.00000   -1.20000
H29B  2    0.734976   -0.444544    0.880492    11.00000   -1.20000
AFIX   0
C22   1    0.461001    0.137339    0.863687    11.00000    0.02754    0.07384 =
         0.09139    0.01020    0.01001    0.01115
AFIX  23
H22A  2    0.415879    0.068431    0.854651    11.00000   -1.20000
H22B  2    0.448696    0.273536    0.873620    11.00000   -1.20000
AFIX   0
C32   1    0.569947    0.297424    0.940743    11.00000    0.11015    0.05236 =
         0.07429   -0.01809    0.06047   -0.02014
AFIX  33
H32A  2    0.617944    0.334751    0.951916    11.00000   -1.50000
H32B  2    0.537358    0.296225    0.964011    11.00000   -1.50000
H32C  2    0.553145    0.395272    0.919159    11.00000   -1.50000
AFIX   0
C31   1    0.507783   -0.215830    0.800257    11.00000    0.04543    0.08311 =
         0.05406   -0.00261   -0.01656   -0.02547
AFIX  33
H31A  2    0.461658   -0.215481    0.813409    11.00000   -1.50000
H31B  2    0.533301   -0.340659    0.807623    11.00000   -1.50000
H31C  2    0.499933   -0.206448    0.769265    11.00000   -1.50000
AFIX   0
C23   1    0.498517    0.017441    0.902092    11.00000    0.04126    0.06782 =
         0.07072   -0.00257    0.01881   -0.00624
AFIX  23
H23A  2    0.465578    0.017534    0.925598    11.00000   -1.20000
H23B  2    0.503502   -0.123908    0.892881    11.00000   -1.20000
HKLF 4
REM  EL_D805_DRX8_CB in C2
REM R1 =  0.0421 for   6959 Fo > 4sig(Fo)  and  0.0658 for all   9155 data
REM    379 parameters refined using      1 restraints
END
WGHT      0.0501      3.5043
REM Highest difference peak  0.675,  deepest hole -0.485,  1-sigma level  0.079
Q1    1   0.4972  0.2201  0.8929  11.00000  0.05    0.67
Q2    1   0.5422 -0.1010  0.9311  11.00000  0.05    0.55
Q3    1   0.7986  0.2314  0.8386  11.00000  0.05    0.53
Q4    1   0.8132  0.1186  0.8692  11.00000  0.05    0.50
Q5    1   0.7962 -0.0125  0.8376  11.00000  0.05    0.46
Q6    1   0.6455  0.1831  0.5737  11.00000  0.05    0.45
Q7    1   0.6526  0.2375  0.7589  11.00000  0.05    0.45
Q8    1   0.7079  0.1177  0.6693  11.00000  0.05    0.44
Q9    1   0.6507  0.2136  0.5851  11.00000  0.05    0.44
Q10   1   0.8511  0.3035  0.7210  11.00000  0.05    0.42
;
data_global
_journal_date_recd_electronic     2013-04-04
_journal_date_accepted     2013-04-11
_journal_name_full     'Acta Crystallographica, Section E'
_journal_year     2013
_journal_volume     69
_journal_issue      5
_journal_page_first     o739
_journal_page_last     o739
_journal_paper_category     QO
_journal_paper_doi     10.1107/S1600536813010040
_journal_coeditor_code     VM2192
_publ_contact_author_name     'Abdelouahd Oukhrib'
_publ_contact_author_address
;
Laboratoire de Chimie Biomol\'eculaire, Substances Naturelles et
R\'eactivit\'e "Unit\'e Associ\'ee au CNRST(URAC16)", Universit\'e Cadi Ayyad,
Facult\'e des Sciences Semlalia, BP  2390, Bd My Abdellah,
40000 Marrakech, Morocco
;
_publ_contact_author_email     'berraho@uca.ma'
_publ_contact_author_fax     '0021224437408'
_publ_contact_author_phone     '0021224434649'
_publ_section_title
;\
(1<i>S</i>,3<i>R</i>,8<i>R</i>,9<i>S</i>,11<i>R</i>)-10,10-Bibromo-\
2,2-dichloro-3,7,7,11-tetramethyltetracyclo[6.5.0.0^1,3^.0^9,11^]tridecane
;
loop_
    _publ_author_name
    _publ_author_address
    'Oukhrib, Abdelouahd'
;
Laboratoire de Chimie Biomol\'eculaire, Substances Naturelles et R\'eactivit\'e
Unit\'e Associ\'ee au CNRST (URAC16)", Universit\'e Cadi Ayyad
Facult\'e des Sciences Semlalia, BP 2390, Bd My Abdellah
40000 Marrakech, Morocco
;
    'Benharref, Ahmed'
;
Laboratoire de Chimie Biomol\'eculaire, Substances Naturelles et R\'eactivit\'e
Unit\'e Associ\'ee au CNRST (URAC16)", Universit\'e Cadi Ayyad
Facult\'e des Sciences Semlalia, BP 2390, Bd My Abdellah
40000 Marrakech, Morocco
;
    'Saadi, Mohamed'
;
Laboratoire de Chimie du Solide Appliqu\'ee, Facult\'e des Sciences,
Universit\'e Mohammed V-Agdal, Avenue Ibn Battouta, BP 1014, Rabat, Morocco
;
    'Berraho, Moha'
;
Laboratoire de Chimie Biomol\'eculaire, Substances Naturelles et R\'eactivit\'e
Unit\'e Associ\'ee au CNRST (URAC16)", Universit\'e Cadi Ayyad
Facult\'e des Sciences Semlalia, BP 2390, Bd My Abdellah
40000 Marrakech, Morocco
;
    'El Ammari, Lahcen'
;
Laboratoire de Chimie du Solide Appliqu\'ee, Facult\'e des Sciences,
Universit\'e Mohammed V-Agdal, Avenue Ibn Battouta, BP 1014, Rabat, Morocco
;
