# Supplementary material for: (1S,3R,8R,9S,11R)-10,10-Di­bromo-2,2-di­chloro-3,7,7,11-tetra­methyl­tetra­cyclo­[6.5.0.01,3.09,11]trideca­ne
Source: Acta Crystallogr Sect E Struct Rep Online. 2013 Apr 17;69(Pt 5):o739. doi: 10.1107/S1600536813010040 (PMC3648270; doi:10.1107/S1600536813010040)
Supplement: Supplementary file 2 [file e-69-0o739-Isup2.hkl]

# 
# h,k,l, Fc-squared, Fo-squared, sigma(Fo-squared) and status flag 
# 
data_I
_shelx_title ' EL_D805_DRX8_CB in C2' 
_shelx_refln_list_code          4 
_shelx_F_calc_maximum      519.72 
_exptl_crystal_F_000      1840.00 
_reflns_d_resolution_high  0.7400 
 
loop_ 
 _symmetry_equiv_pos_as_xyz 
 'x, y, z' 
 '-x, y, -z' 
 'x+1/2, y+1/2, z' 
 '-x+1/2, y+1/2, -z' 
 
_cell_length_a    18.3775 
_cell_length_b     6.5186 
_cell_length_c    30.8239 
_cell_angle_alpha  90.000 
_cell_angle_beta   93.233 
_cell_angle_gamma  90.000 
 
_shelx_F_squared_multiplier     1.000 
 
loop_ 
 _refln_index_h 
 _refln_index_k 
 _refln_index_l 
 _refln_F_squared_calc 
 _refln_F_squared_meas 
 _refln_F_squared_sigma 
 _refln_observed_status 
   0  -8   0      242.30      369.57    213.66 o 
   2  -8   0      112.25      239.14    158.14 o 
   4  -8   0      128.27      295.66    162.07 o 
   6  -8   0       41.07      121.63    225.21 o 
   8  -8   0      133.32      236.47    164.81 o 
  10  -8   0      245.98      200.15    167.88 o 
   1  -7   0      132.29      320.46    129.53 o 
   3  -7   0      450.05      589.82    138.83 o 
   5  -7   0       40.87      318.53    129.47 o 
   7  -7   0       32.53      198.17    131.80 o 
   9  -7   0      140.96      442.92    194.89 o 
  11  -7   0       95.74      205.63    146.33 o 
   0  -6   0      781.02      819.99    167.46 o 
   2  -6   0     1681.81     1613.36    139.75 o 
   4  -6   0     2648.06     2442.23    205.00 o 
   6  -6   0       95.50      250.84    107.51 o 
   8  -6   0     1599.44     1699.02    157.74 o 
  10  -6   0     1650.36     1728.27    146.37 o 
  12  -6   0       77.58      110.40    200.67 o 
   1  -5   0     1210.06     1402.76    118.20 o 
   3  -5   0     3116.27     3047.22    143.34 o 
   5  -5   0     5077.08     4638.60    193.76 o 
   7  -5   0     7405.89     7146.83    244.46 o 
   9  -5   0       63.28      113.12     72.02 o 
  11  -5   0     6842.40     6929.12    267.60 o 
  13  -5   0     4647.81     4302.30    291.89 o 
  15  -5   0      340.53      384.01    147.25 o 
  17  -5   0     1336.68     1244.42    205.00 o 
  19  -5   0       81.35      -14.44    190.56 o 
   0  -4   0      507.29      586.12    106.83 o 
   2  -4   0      236.00      388.72     72.28 o 
   4  -4   0      207.53      294.22     36.29 o 
   6  -4   0       40.21      185.10     45.45 o 
   8  -4   0       79.66      437.54     67.51 o 
  10  -4   0       50.35      142.12     37.08 o 
  12  -4   0       97.44      330.20     96.88 o 
  14  -4   0      417.45      476.40    129.93 o 
  16  -4   0      251.39      271.40    147.25 o 
  18  -4   0       63.17      -28.87    164.57 o 
  20  -4   0      147.78      138.59    196.33 o 
  22  -4   0      214.80      -80.84    225.21 o 
   1  -3   0    19826.75    21081.67    696.47 o 
   3  -3   0    60489.53    60104.43   1579.82 o 
   5  -3   0    15521.67    15156.96    350.91 o 
   7  -3   0     4208.30     3616.32    134.98 o 
   9  -3   0     1007.81     1097.27     57.07 o 
  11  -3   0    10503.43    10116.25    253.59 o 
  13  -3   0     3344.89     3104.66    142.41 o 
  15  -3   0     5390.71     5120.23    284.06 o 
  17  -3   0     1277.92     1406.10    187.67 o 
  19  -3   0     1272.33     1120.26    193.45 o 
  21  -3   0     1832.03     1524.48    222.32 o 
  23  -3   0      383.51      124.15    236.76 o 
   0  -2   0    58212.24    64031.11   4016.20 o 
   2  -2   0    14079.91    14239.84    340.12 o 
   4  -2   0     2092.09     1853.63    153.03 o 
   6  -2   0    11753.94    12245.56    405.53 o 
   8  -2   0     8755.13     9036.46    241.52 o 
  10  -2   0    10985.63    11333.83    277.38 o 
  12  -2   0     4458.60     4133.18    140.49 o 
  14  -2   0     3410.15     3680.51    131.89 o 
  16  -2   0     1780.93     1979.93    109.35 o 
  18  -2   0     2530.02     2675.34    148.76 o 
  20  -2   0      231.86      382.10    135.76 o 
  22  -2   0      340.90      508.16    225.21 o 
  24  -2   0      114.91     -228.09    242.53 o 
   1  -1   0     6842.37     6948.22    219.85 o 
   3  -1   0    31838.76    32252.73    669.43 o 
   5  -1   0     2240.81     2454.95     50.15 o 
   7  -1   0     7055.72     7201.12    171.31 o 
   9  -1   0      207.89      286.14     33.17 o 
  11  -1   0      552.90      563.74     62.95 o 
  13  -1   0     1771.90     1655.34     85.65 o 
  15  -1   0     2879.11     3031.41    118.66 o 
  17  -1   0      989.03     1121.17    142.70 o 
  19  -1   0     1250.63     1282.84    145.84 o 
  21  -1   0     1219.65     1171.90    129.38 o 
  23  -1   0       93.38      -92.39    187.67 o 
   4   0   0    65754.81    67733.61   1067.79 o 
   6   0   0   115916.87   123929.94   2050.40 o 
   8   0   0     8647.79    10464.00    209.02 o 
  10   0   0     7146.83     7415.40    172.18 o 
  12   0   0     8603.36     9574.69    238.21 o 
  14   0   0    27335.95    28251.31    680.60 o 
  16   0   0     4435.38     4265.26    155.29 o 
  18   0   0    14568.84    14035.44    473.71 o 
  20   0   0     4515.29     4850.85    214.61 o 
  22   0   0     2953.57     2974.94    185.81 o 
  24   0   0      417.36      427.49    147.04 o 
   1   1   0     9621.97     8988.97    206.47 o 
   3   1   0    32356.69    32274.47    537.03 o 
   5   1   0     2099.73     2252.33     43.37 o 
   7   1   0     7721.48     7758.36    138.55 o 
   9   1   0      397.12      514.33     18.80 o 
  11   1   0      469.30      455.42     39.50 o 
  13   1   0     1919.23     1702.20     67.52 o 
  15   1   0     2637.80     2862.28     97.69 o 
  17   1   0      884.91     1037.40     93.63 o 
  19   1   0     1117.64     1346.70    110.07 o 
  21   1   0     1345.48     1320.84    179.30 o 
  23   1   0       83.86      155.82    163.99 o 
   0   2   0    62505.95    67914.89   1935.65 o 
   2   2   0    15694.51    15675.29    358.69 o 
   4   2   0     2829.62     2347.82     85.44 o 
   6   2   0    13801.89    14458.10    256.82 o 
   8   2   0     9358.91     9353.46    170.91 o 
  10   2   0    11275.06    11738.86    234.15 o 
  12   2   0     3503.02     3406.67     80.08 o 
  14   2   0     3688.84     3752.48     97.13 o 
  16   2   0     1427.96     1736.47     98.75 o 
  18   2   0     2539.68     2846.11    123.74 o 
  20   2   0      278.40      256.80    104.22 o 
  22   2   0      357.39      637.62    125.30 o 
  24   2   0      119.21       14.85    137.57 o 
   1   3   0    19776.70    20949.22    424.11 o 
   3   3   0    58139.71    58247.25   1173.18 o 
   5   3   0    12923.36    13226.91    287.16 o 
   7   3   0     4159.97     3591.81     73.25 o 
   9   3   0      868.68      947.01     33.43 o 
  11   3   0     9670.77     9383.65    188.94 o 
  13   3   0     4168.32     3789.06     85.34 o 
  15   3   0     6698.25     6301.42    154.26 o 
  17   3   0     1137.47     1229.56     69.18 o 
  19   3   0     1612.43     1760.27     88.08 o 
  21   3   0     1806.19     1854.74    196.94 o 
  23   3   0      408.88      455.79    138.06 o 
   0   4   0      373.25      321.32     23.79 o 
   2   4   0      234.70      297.10     18.25 o 
   4   4   0      197.87      229.99     36.57 o 
   6   4   0       11.04       82.28     20.66 o 
   8   4   0      172.15      357.30     39.65 o 
  10   4   0       52.74       95.84     30.35 o 
  12   4   0       95.70      226.06     33.97 o 
  14   4   0      441.96      543.41     54.93 o 
  16   4   0      274.91      391.43     53.84 o 
  18   4   0       32.32      133.49     60.02 o 
  20   4   0      162.40      317.53     93.98 o 
  22   4   0      282.96      219.20    136.73 o 
   1   5   0     1356.61     1513.04     46.97 o 
   3   5   0     3856.75     3928.16     87.59 o 
   5   5   0     5761.30     5474.48    142.08 o 
   7   5   0     6623.00     6482.02    171.46 o 
   9   5   0       78.55      106.83     34.78 o 
  11   5   0     7367.78     7311.86    164.66 o 
  13   5   0     4282.19     4055.14    139.94 o 
  15   5   0      552.30      614.86     57.08 o 
  17   5   0     1524.50     1689.26     82.50 o 
  19   5   0       72.62       18.21     69.64 o 
   0   6   0      784.97      774.45     47.39 o 
   2   6   0     1411.05     1287.58     50.70 o 
   4   6   0     1821.56     1889.67     73.38 o 
   6   6   0      114.74      185.33     47.22 o 
   8   6   0     1766.12     1893.35     87.26 o 
  10   6   0     1390.28     1383.10     69.22 o 
  12   6   0       31.81       56.26     78.87 o 
  14   6   0      203.50      297.76     94.20 o 
  16   6   0      615.67      568.77     81.56 o 
  18   6   0      170.72      137.16     86.97 o 
   1   7   0      159.03      246.63     62.69 o 
   3   7   0      506.29      527.33     69.05 o 
   5   7   0       62.21      121.11     52.35 o 
   7   7   0       51.36      178.66     58.37 o 
   9   7   0      150.97      226.40     69.52 o 
  11   7   0      121.30      313.66    114.87 o 
  13   7   0        6.40      126.23    163.13 o 
  15   7   0       72.31       59.21     88.90 o 
   0   8   0      270.66      381.12    274.29 o 
   2   8   0      109.65      150.20    131.86 o 
   4   8   0       63.72       33.58     63.03 o 
   6   8   0       29.86       58.20     70.59 o 
   8   8   0      101.11       60.89     76.36 o 
  10   8   0      126.77     -123.53    123.53 o 
 -10  -8   1      101.45      346.47    277.18 o 
  -8  -8   1       70.95      259.42    166.87 o 
  -6  -8   1       85.12       35.28    161.84 o 
  -4  -8   1        2.01       77.59    152.47 o 
  -2  -8   1      179.44      171.72    152.96 o 
   0  -8   1       16.19      179.23    159.09 o 
   2  -8   1      121.78      307.29    154.80 o 
   4  -8   1       43.73      157.63    152.92 o 
   6  -8   1       93.38      163.43    173.24 o 
   8  -8   1      197.58      165.00    164.41 o 
  10  -8   1       73.10      222.32    306.05 o 
 -11  -7   1      754.88      686.51    149.44 o 
  -9  -7   1     2009.77     2197.94    184.40 o 
  -7  -7   1       46.53      226.52    129.72 o 
  -5  -7   1     1398.45     1348.96    155.37 o 
  -3  -7   1      609.79      743.45    141.79 o 
  -1  -7   1      962.82     1126.79    153.89 o 
   1  -7   1     1923.08     1762.60    175.58 o 
   3  -7   1      629.62      784.23    141.35 o 
   5  -7   1     1140.42     1231.71    154.52 o 
   7  -7   1     1460.42     1528.78    163.53 o 
   9  -7   1      951.71      861.37    167.46 o 
  11  -7   1     1026.83     1129.31    159.99 o 
  13  -7   1      659.69      828.65    300.28 o 
 -12  -6   1      190.76      368.03    228.09 o 
 -10  -6   1      109.87      307.13    116.96 o 
  -8  -6   1      849.47     1006.91    131.53 o 
  -6  -6   1      599.16      600.76    120.25 o 
  -4  -6   1      345.94      537.03    116.37 o 
  -2  -6   1       31.91      147.25    108.21 o 
   0  -6   1        3.09       37.53    104.12 o 
   2  -6   1      187.28      376.47    109.34 o 
   4  -6   1      926.63      990.69    120.40 o 
   6  -6   1      350.48      613.07    115.16 o 
   8  -6   1      109.22      389.73    112.37 o 
  10  -6   1      800.49      986.35    128.93 o 
  12  -6   1      247.57      336.81    118.03 o 
  14  -6   1       24.29       17.32    230.98 o 
 -19  -5   1       22.27      -77.96    190.56 o 
 -17  -5   1      821.17      825.76    184.79 o 
 -15  -5   1       34.04      -11.55    141.48 o 
 -13  -5   1      953.51      985.01     91.83 o 
 -11  -5   1      507.40      790.95     86.87 o 
  -9  -5   1       56.15      163.63     87.33 o 
  -7  -5   1      350.11      557.56     64.97 o 
  -5  -5   1      862.91      931.05     71.83 o 
  -3  -5   1      815.14      816.16     88.01 o 
  -1  -5   1     1006.58     1199.04    105.13 o 
   1  -5   1     5217.81     4802.84    244.97 o 
   3  -5   1     4011.76     3851.87    223.55 o 
   5  -5   1     1877.03     1770.01     93.03 o 
   7  -5   1     5505.16     5604.03    198.25 o 
   9  -5   1      936.63     1073.14     84.68 o 
  11  -5   1     2357.46     2494.16    213.58 o 
  13  -5   1     1059.10     1440.14    192.00 o 
  15  -5   1     1365.80     1255.96    184.79 o 
  17  -5   1      796.96      522.60    179.01 o 
  19  -5   1      437.82      219.43    216.55 o 
 -22  -4   1      666.33      340.70    236.76 o 
 -20  -4   1      170.30      109.72    202.11 o 
 -18  -4   1     3245.98     2745.80    282.95 o 
 -16  -4   1     2495.43     1966.23    210.77 o 
 -14  -4   1     3442.31     3534.03    277.18 o 
 -12  -4   1     7299.25     7422.75    272.15 o 
 -10  -4   1     2021.40     1916.92    103.20 o 
  -8  -4   1    21102.21    20242.76    577.66 o 
  -6  -4   1     6840.27     6583.75    186.99 o 
  -4  -4   1    15140.22    14829.22    431.70 o 
  -2  -4   1     8313.56     8970.80    414.45 o 
   0  -4   1     5743.13     5729.14    243.97 o 
   2  -4   1    15495.24    16090.77    557.65 o 
   4  -4   1    10297.21     9502.77    327.53 o 
   6  -4   1    10533.98    10329.60    317.44 o 
   8  -4   1      397.41      662.41     54.84 o 
  10  -4   1     7992.57     7332.55    242.17 o 
  12  -4   1     4777.45     4782.54    171.60 o 
  14  -4   1     2512.26     2265.34    150.05 o 
  16  -4   1     1665.93     1665.96    199.22 o 
  18  -4   1     2330.94     2526.37    236.76 o 
  20  -4   1      379.19      207.88    193.45 o 
  22  -4   1      416.38      294.50    233.87 o 
 -23  -3   1      360.96      277.18    228.09 o 
 -21  -3   1      252.35      213.66    202.11 o 
 -19  -3   1      127.66       25.99    173.24 o 
 -17  -3   1      118.81      271.40    132.81 o 
 -15  -3   1      764.56     1000.00    111.14 o 
 -13  -3   1      562.51      566.04     47.13 o 
 -11  -3   1     1871.96     1870.25    155.84 o 
  -9  -3   1     3961.99     3948.48    133.54 o 
  -7  -3   1     1736.13     1638.34     76.91 o 
  -5  -3   1     1440.55     1630.11     54.55 o 
  -3  -3   1     4256.02     4763.35    186.10 o 
  -1  -3   1     4057.11     3662.51    177.62 o 
   1  -3   1     1563.66     1819.60    106.99 o 
   3  -3   1      266.24      538.18     60.63 o 
   5  -3   1      675.90      845.68     40.09 o 
   7  -3   1     3661.77     3385.77    107.26 o 
   9  -3   1     1631.71     1746.54     73.51 o 
  11  -3   1      859.54      903.20     66.93 o 
  13  -3   1      839.42     1005.34     61.57 o 
  15  -3   1      351.57      553.69    155.91 o 
  17  -3   1      296.91      508.16    141.48 o 
  19  -3   1       63.63       66.41    150.14 o 
  21  -3   1        3.22     -135.70    199.22 o 
  23  -3   1      125.75       34.65    228.09 o 
 -24  -2   1      413.40      193.45    251.19 o 
 -22  -2   1     3808.05     3923.81    369.57 o 
 -20  -2   1      795.16      844.07    146.83 o 
 -18  -2   1     4261.99     4191.03    199.02 o 
 -16  -2   1     6860.39     6201.07    204.28 o 
 -12  -2   1     4563.75     4522.32    131.50 o 
 -10  -2   1     8796.37     8826.26    217.44 o 
  -8  -2   1     9709.31     9540.46    248.34 o 
  -6  -2   1    21037.18    20509.46    652.65 o 
  -4  -2   1    68215.02    70721.63   1883.14 o 
  -2  -2   1    27201.69    26978.32    596.80 o 
   0  -2   1    61912.68    61191.25   1747.57 o 
   2  -2   1    83453.08    89070.45   2028.68 o 
   4  -2   1    32296.28    33198.23    737.78 o 
   6  -2   1     9821.74     9331.06    219.55 o 
   8  -2   1     9519.56    10761.67    286.92 o 
  10  -2   1    11990.21    12171.11    331.89 o 
  12  -2   1     8874.56     8698.63    254.06 o 
  14  -2   1    12124.42    11842.02    385.83 o 
  16  -2   1      409.17      557.70     72.63 o 
  18  -2   1     3501.23     3608.44    179.11 o 
  20  -2   1      950.70     1156.02    167.46 o 
  22  -2   1     1046.45     1536.03    248.31 o 
  24  -2   1      552.40      314.71    248.31 o 
 -23  -1   1      165.29      202.15    148.45 o 
 -21  -1   1     3155.26     3250.14    185.40 o 
 -19  -1   1     9897.88     9616.93    345.61 o 
 -17  -1   1      879.36     1044.56    107.37 o 
 -15  -1   1     6156.54     5682.01    193.72 o 
 -13  -1   1     6845.07     6715.42    171.16 o 
 -11  -1   1     1230.29     1390.49     58.52 o 
  -9  -1   1     9681.08     9397.45    246.51 o 
  -7  -1   1    39293.41    40517.63   1032.25 o 
  -5  -1   1    17402.32    18054.06    350.77 o 
  -3  -1   1    74274.48    77809.35   1703.92 o 
  -1  -1   1   107646.48   107892.55   2145.00 o 
   1  -1   1   145508.81   157725.33   3472.71 o 
   3  -1   1   100174.96   106530.41   1859.61 o 
   5  -1   1    54297.32    59103.34   1094.08 o 
   7  -1   1     7507.91     7501.43    162.54 o 
   9  -1   1     1381.94     1250.19    132.81 o 
  11  -1   1    14588.22    15196.01    355.20 o 
  13  -1   1     3086.28     3303.65     98.30 o 
  15  -1   1     8852.22     8260.57    242.78 o 
  17  -1   1    16063.19    16066.77    537.13 o 
  19  -1   1      210.58      246.22     89.74 o 
  21  -1   1     1657.35     1685.10    128.07 o 
  23  -1   1      859.65      907.07    184.79 o 
 -24   0   1       54.49      -31.29    128.05 o 
 -22   0   1      109.34      266.29    116.53 o 
 -20   0   1      306.09      799.32    120.56 o 
 -18   0   1       78.15      288.31     79.75 o 
 -16   0   1      332.41      254.60     58.23 o 
 -14   0   1      352.62      507.94     46.11 o 
 -12   0   1      634.20      645.98     37.91 o 
 -10   0   1      179.80      188.13     21.80 o 
  -8   0   1      868.98     1005.16     33.44 o 
  -6   0   1      589.09      678.60     43.92 o 
  -4   0   1      776.97      871.66     18.59 o 
   2   0   1      102.27       -7.16      7.16 o 
   4   0   1      163.21      105.30     14.24 o 
   6   0   1     6605.26     6821.45    131.26 o 
   8   0   1      768.19      669.76     25.51 o 
  10   0   1     1780.03     1599.01     50.36 o 
  12   0   1     2736.07     2704.56     82.85 o 
  14   0   1      344.83      640.19    131.37 o 
  16   0   1       58.95      190.41     57.51 o 
  18   0   1      292.04      564.22     86.80 o 
  20   0   1      260.82      552.71    132.32 o 
  22   0   1      131.46      165.55    130.21 o 
  24   0   1      122.70       58.32    139.37 o 
 -23   1   1      302.14      371.98    124.74 o 
 -21   1   1     3267.86     3351.38    190.78 o 
 -19   1   1    10092.35     9718.69    344.78 o 
 -17   1   1     1093.47     1178.69     79.91 o 
 -15   1   1     6884.33     6369.24    165.41 o 
 -13   1   1     6727.86     6586.12    139.65 o 
 -11   1   1     1197.39     1362.02     39.34 o 
  -9   1   1     9449.44     9221.13    169.93 o 
  -7   1   1    43381.90    44823.06    746.94 o 
  -5   1   1    17170.43    17615.88    291.53 o 
  -3   1   1    74809.99    76644.87   1282.81 o 
  -1   1   1    97577.86    97589.17   2136.64 o 
   1   1   1   143073.22   154158.91   3028.56 o 
   3   1   1    98789.33   105424.20   1762.86 o 
   5   1   1    53391.02    58136.97    956.29 o 
   7   1   1     7024.92     6829.15    130.75 o 
   9   1   1     2097.47     1731.28     41.83 o 
  11   1   1    13646.88    14302.16    293.15 o 
  13   1   1     2440.28     2662.13     76.91 o 
  15   1   1     8375.14     7639.17    188.16 o 
  17   1   1    16102.31    16367.97    437.11 o 
  19   1   1      264.71      394.41     88.89 o 
  21   1   1     1750.34     1923.36    237.61 o 
  23   1   1      981.68     1022.91    135.80 o 
 -24   2   1      540.25      571.44    197.98 o 
 -22   2   1     3364.38     3731.77    339.26 o 
 -20   2   1      774.90      881.32    113.67 o 
 -18   2   1     3995.74     3977.78    152.83 o 
 -16   2   1     5203.18     4850.07    138.15 o 
 -14   2   1     1760.30     1683.40     61.24 o 
 -12   2   1     3727.63     3761.53     87.34 o 
 -10   2   1     9202.54     9110.81    183.70 o 
  -8   2   1     7756.22     7841.64    153.27 o 
  -6   2   1    23339.27    23093.26    412.88 o 
  -4   2   1    60036.32    61966.52   1316.44 o 
  -2   2   1    25351.83    25159.34    660.88 o 
   0   2   1    62157.07    63697.32   1282.73 o 
   2   2   1    81907.27    89048.27   1789.59 o 
   4   2   1    32875.06    33110.08    640.25 o 
   6   2   1     8412.80     8037.61    158.87 o 
   8   2   1    10116.07    11246.79    203.41 o 
  10   2   1    13144.54    13093.37    257.02 o 
  12   2   1    10381.87    10036.01    188.50 o 
  14   2   1    13822.09    14094.90    304.47 o 
  16   2   1      519.01      756.45     57.42 o 
  18   2   1     4427.43     4368.68    132.99 o 
  20   2   1      914.39      798.93    113.97 o 
  22   2   1     1104.90     1165.24    135.29 o 
  24   2   1      763.35      742.87    187.35 o 
 -23   3   1      408.83      553.70    165.90 o 
 -21   3   1      239.78      430.44    124.59 o 
 -19   3   1      226.59      272.79     68.61 o 
 -17   3   1       89.77      319.89     51.55 o 
 -15   3   1      876.21     1005.09     53.48 o 
 -13   3   1      714.96      713.26     35.87 o 
 -11   3   1     1769.81     1809.53     95.81 o 
  -9   3   1     4125.23     4039.02     83.23 o 
  -7   3   1     1708.06     1593.17     46.53 o 
  -5   3   1     1468.76     1610.22     67.30 o 
  -3   3   1     4337.33     4914.92    112.17 o 
  -1   3   1     4030.75     3759.91     83.14 o 
   1   3   1     1457.43     1645.19     49.47 o 
   3   3   1      307.63      638.09     88.47 o 
   5   3   1      664.05      749.54     39.12 o 
   7   3   1     3760.18     3523.76     71.77 o 
   9   3   1     1688.01     1669.70     90.30 o 
  11   3   1      662.11      726.22     34.36 o 
  13   3   1      980.72     1055.63     38.79 o 
  15   3   1      351.60      496.56     47.03 o 
  17   3   1      376.73      617.55     61.14 o 
  19   3   1      126.09      177.59     67.46 o 
  21   3   1        3.26       90.73    117.37 o 
  23   3   1      104.08      128.72    132.34 o 
 -22   4   1      774.62      836.61    131.99 o 
 -20   4   1      267.46      312.11     80.71 o 
 -18   4   1     2943.77     2714.24    122.43 o 
 -16   4   1     2600.93     2393.14     97.98 o 
 -14   4   1     4032.04     3932.72    110.88 o 
 -12   4   1     7710.94     7552.91    161.16 o 
 -10   4   1     2127.29     1899.47     66.03 o 
  -8   4   1    20461.42    19416.49    364.46 o 
  -6   4   1     5904.10     5680.62    128.47 o 
  -4   4   1    16805.30    16391.46    388.39 o 
  -2   4   1     8603.66     9309.78    167.96 o 
   0   4   1     4973.93     4997.43     95.91 o 
   2   4   1    16525.38    16913.42    339.06 o 
   4   4   1    10343.67     9606.05    211.45 o 
   6   4   1    11034.48    10726.38    221.06 o 
   8   4   1      785.71     1025.53     42.48 o 
  10   4   1     6812.41     6471.77    142.68 o 
  12   4   1     4222.79     4139.82     95.31 o 
  14   4   1     1843.57     1651.82     73.04 o 
  16   4   1     1928.90     2112.29     86.62 o 
  18   4   1     1971.64     2104.35     90.89 o 
  20   4   1      481.97      600.49    102.41 o 
  22   4   1      511.70      604.52    132.52 o 
 -19   5   1        2.94        0.07     68.71 o 
 -17   5   1      863.84      971.09     69.66 o 
 -15   5   1       40.52       77.01     49.73 o 
 -13   5   1      849.05      859.40     70.93 o 
 -11   5   1      846.35     1226.63    102.86 o 
  -9   5   1      142.23      189.92     37.79 o 
  -7   5   1      219.71      470.11     53.47 o 
  -5   5   1     1169.58     1227.57     86.37 o 
  -3   5   1     1034.15      895.96     54.74 o 
  -1   5   1      626.39      696.94     29.96 o 
   1   5   1     5178.86     4884.11     88.02 o 
   3   5   1     4460.34     4406.13     95.22 o 
   5   5   1     1840.59     1664.74     52.88 o 
   7   5   1     4853.81     5078.54    129.22 o 
   9   5   1     1260.85     1321.31     50.89 o 
  11   5   1     2559.32     2645.93     80.62 o 
  13   5   1     1052.21     1133.44     59.22 o 
  15   5   1     1767.69     1703.62     75.49 o 
  17   5   1      838.17      796.59     67.87 o 
  19   5   1      561.69      529.91     74.26 o 
 -18   6   1       94.51       89.71     84.94 o 
 -16   6   1       25.79       49.05     85.76 o 
 -14   6   1      230.23      337.98     91.79 o 
 -12   6   1      164.83      297.73     80.67 o 
 -10   6   1      107.35      132.06     49.76 o 
  -8   6   1      864.02     1082.95     70.51 o 
  -6   6   1      575.65      557.84     54.84 o 
  -4   6   1      360.34      431.71     44.12 o 
  -2   6   1       30.89       91.91     32.64 o 
   0   6   1        0.93        4.47     33.80 o 
   2   6   1      136.81      208.38     29.13 o 
   4   6   1      773.88      850.15     54.97 o 
   6   6   1      398.34      567.23     51.52 o 
   8   6   1      121.64      290.98     49.71 o 
  10   6   1      779.73      864.81     59.11 o 
  12   6   1      228.79      259.54    104.60 o 
  14   6   1        9.73      -62.11     62.11 o 
  16   6   1       33.71       74.41     76.11 o 
  18   6   1       25.42       -9.44     92.71 o 
 -15   7   1      472.47      364.69    143.83 o 
 -13   7   1      354.58      425.88    137.92 o 
 -11   7   1      578.54      675.83    144.63 o 
  -9   7   1     1731.08     1906.81     95.16 o 
  -7   7   1       16.21       61.38     57.03 o 
  -5   7   1     1155.50     1164.83     69.26 o 
  -3   7   1      590.30      594.71     52.33 o 
  -1   7   1      949.71      996.96     59.32 o 
   1   7   1     2304.87     2203.84     86.49 o 
   3   7   1      633.39      824.47     78.92 o 
   5   7   1     1281.91     1418.27     71.77 o 
   7   7   1     1490.58     1636.77     79.33 o 
   9   7   1      668.37      622.69     63.41 o 
  11   7   1     1302.44     1406.40    158.56 o 
  13   7   1      637.61      603.75    165.80 o 
  15   7   1       10.23       68.79     97.21 o 
 -10   8   1       92.47      -75.29    140.92 o 
  -8   8   1      107.26       78.02     78.40 o 
  -6   8   1       76.19        3.97     69.19 o 
  -4   8   1        2.12       -1.66     66.90 o 
  -2   8   1      183.35      179.35     68.46 o 
   0   8   1       35.98      196.63    133.76 o 
   2   8   1      126.16       48.07    179.63 o 
   4   8   1       23.99       56.79     65.68 o 
   6   8   1       96.76       82.70     70.44 o 
   8   8   1      165.32      150.96     78.88 o 
  10   8   1       41.64      -97.00    169.18 o 
 -10  -8   2      218.74       -8.66    216.55 o 
  -8  -8   2      120.20      311.41    255.52 o 
  -6  -8   2       11.97       86.80    156.01 o 
  -4  -8   2       61.59      127.65    154.52 o 
  -2  -8   2       92.32      249.50    151.04 o 
   0  -8   2      117.00      311.50    152.01 o 
   2  -8   2      371.00      481.16    156.85 o 
   4  -8   2      118.23      247.43    163.88 o 
   6  -8   2      649.69      804.20    172.64 o 
   8  -8   2      152.75       86.17    162.96 o 
  10  -8   2      185.94      314.71    280.07 o 
 -11  -7   2      215.40      150.14    176.12 o 
  -9  -7   2      149.51      293.40    141.51 o 
  -7  -7   2       60.93      235.07    163.13 o 
  -5  -7   2       91.10      177.25    135.76 o 
  -3  -7   2      164.46      261.26    131.58 o 
  -1  -7   2      420.57      550.41    137.80 o 
   1  -7   2      137.50      366.73    137.80 o 
   3  -7   2      835.11      939.28    145.11 o 
   5  -7   2       68.22      359.43    130.25 o 
   7  -7   2      209.47      298.59    137.97 o 
   9  -7   2      352.75      547.34    158.80 o 
  11  -7   2        6.83      285.84    239.64 o 
  13  -7   2       33.81      193.45    251.19 o 
 -12  -6   2     1892.69     1816.10    207.88 o 
 -10  -6   2      177.81      522.22    203.55 o 
  -8  -6   2     1330.90     1335.91    145.11 o 
  -6  -6   2     1328.14     1397.44    138.42 o 
  -4  -6   2     1650.48     1713.09    145.88 o 
  -2  -6   2      252.26      249.24    110.19 o 
   0  -6   2      375.08      555.51    115.23 o 
   2  -6   2     2714.45     2671.45    188.44 o 
   4  -6   2      815.81      916.94    122.50 o 
   6  -6   2     5288.78     5166.07    293.80 o 
   8  -6   2      697.89      808.00    122.78 o 
  10  -6   2     1721.86     1987.36    168.42 o 
  12  -6   2     1173.36     1446.53    248.31 o 
  14  -6   2      133.21      363.80    236.76 o 
 -19  -5   2      247.12      -95.28    190.56 o 
 -17  -5   2      675.32      655.41    190.56 o 
 -15  -5   2     1118.59     1192.45    170.35 o 
 -13  -5   2     1380.75     1535.73    112.29 o 
 -11  -5   2       98.50      167.52     84.37 o 
  -9  -5   2     2914.66     2796.56    124.18 o 
  -7  -5   2     2735.02     2858.66    119.62 o 
  -5  -5   2     1545.16     1501.13     88.37 o 
  -3  -5   2     1341.92     1311.90     89.58 o 
  -1  -5   2     1299.11     1356.05    113.19 o 
   1  -5   2     6975.61     6608.26    322.56 o 
   3  -5   2     4221.84     3820.47    204.99 o 
   5  -5   2     2066.42     2052.29     95.86 o 
   7  -5   2      744.09      952.88     71.69 o 
   9  -5   2     2913.44     2904.14    142.94 o 
  11  -5   2     1934.35     1776.92    115.04 o 
  13  -5   2      579.50      521.81    115.07 o 
  15  -5   2       40.75       16.02    120.67 o 
  17  -5   2      988.01      912.38    187.67 o 
  19  -5   2      360.81      199.22    202.11 o 
 -22  -4   2       33.30     -193.45    228.09 o 
 -20  -4   2      108.00      202.11    202.11 o 
 -18  -4   2      331.74      228.09    170.35 o 
 -16  -4   2      226.44      101.05    150.14 o 
 -14  -4   2      849.66      724.71    141.48 o 
 -12  -4   2     2384.46     2385.53    140.69 o 
 -10  -4   2     1399.24     1286.62     84.42 o 
  -8  -4   2     3768.69     4129.37    137.77 o 
  -6  -4   2     1561.50     1436.21     56.51 o 
  -4  -4   2     2808.33     3099.51    102.66 o 
  -2  -4   2     1587.16     1876.12    179.01 o 
   0  -4   2     2346.55     2409.17    134.70 o 
   2  -4   2     2118.53     2233.63     92.07 o 
   4  -4   2     1275.77     1208.18     72.44 o 
   6  -4   2     2444.52     2482.19     92.74 o 
   8  -4   2      218.16      322.23     43.44 o 
  10  -4   2     1108.57     1196.85     97.52 o 
  12  -4   2      593.44      747.27    164.57 o 
  14  -4   2      810.21      965.28    184.79 o 
  16  -4   2      276.57      447.53    153.03 o 
  18  -4   2      838.65      690.06    184.79 o 
  20  -4   2      889.18      632.31    205.00 o 
 -23  -3   2     1879.51     1755.46    282.95 o 
 -21  -3   2     1568.27     1385.89    236.76 o 
 -19  -3   2     1871.50     1489.83    216.55 o 
 -17  -3   2     6653.27     6274.05    435.98 o 
 -15  -3   2     3590.77     3694.37    202.52 o 
 -13  -3   2     4141.32     3893.17    131.44 o 
 -11  -3   2     8132.50     7672.51    245.47 o 
  -9  -3   2     2978.56     2852.93    119.73 o 
  -7  -3   2    13892.60    13491.72    623.62 o 
  -5  -3   2    19595.29    17462.02    447.12 o 
  -3  -3   2     7817.07     9079.17    228.05 o 
  -1  -3   2    39947.49    39365.27   1621.04 o 
   1  -3   2    49840.41    52482.41   1574.69 o 
   3  -3   2    37678.97    39601.78   1179.95 o 
   5  -3   2    16970.28    16582.59    419.35 o 
   7  -3   2    20981.14    20405.21    581.62 o 
   9  -3   2    26237.14    25971.54    785.58 o 
  13  -3   2     9140.67     8755.30    247.90 o 
  15  -3   2      128.32      390.04    108.27 o 
  17  -3   2     9503.05     9207.52    586.12 o 
  19  -3   2     1031.41      747.80    199.22 o 
  21  -3   2      767.82      932.59    222.32 o 
  23  -3   2      461.13      121.27    239.64 o 
 -24  -2   2      133.62      -28.87    202.11 o 
 -22  -2   2     2081.06     1870.95    262.74 o 
 -20  -2   2     1327.78     1513.41    226.65 o 
 -18  -2   2     1304.88     1544.88    140.24 o 
 -16  -2   2     1966.49     2010.82    117.61 o 
 -14  -2   2      557.18      654.47     52.74 o 
 -12  -2   2     6518.65     6163.75    162.68 o 
 -10  -2   2    13455.31    13325.63    348.66 o 
  -8  -2   2    17612.21    17872.47    443.69 o 
  -6  -2   2    15236.52    16983.49    483.77 o 
  -4  -2   2    55752.05    57664.78   1797.40 o 
  -2  -2   2    26810.33    26333.71    595.10 o 
   0  -2   2     4902.93     5286.60    291.61 o 
   2  -2   2    19405.51    20113.60    460.02 o 
   4  -2   2     6250.73     5847.85    173.75 o 
   8  -2   2     5933.39     5274.02    150.48 o 
  10  -2   2    12356.10    11621.28    300.26 o 
  12  -2   2      392.74      628.01     90.18 o 
  14  -2   2    17955.11    17694.93    515.75 o 
  16  -2   2     4680.60     4891.86    178.95 o 
  18  -2   2      302.85      262.69     80.57 o 
  20  -2   2     1922.39     2206.65    185.15 o 
  22  -2   2      441.71      591.89    193.45 o 
  24  -2   2      100.21     -242.53    242.53 o 
 -23  -1   2      782.14      974.54    179.98 o 
 -21  -1   2      148.81      281.06     99.59 o 
 -19  -1   2     1203.60     1238.62    150.39 o 
 -17  -1   2     4232.35     3910.55    172.03 o 
 -15  -1   2      536.52      572.44     58.85 o 
 -13  -1   2     1518.45     1373.62     75.86 o 
 -11  -1   2     3936.31     3816.13    112.11 o 
  -9  -1   2      220.95      227.72     25.89 o 
  -7  -1   2    21015.98    22103.76    547.93 o 
  -5  -1   2    28426.28    29259.59    626.00 o 
  -3  -1   2       29.77       25.41      9.24 o 
  -1  -1   2    49459.81    52105.15   1052.90 o 
   1  -1   2    25938.36    25724.00    514.70 o 
   3  -1   2     8461.80     8571.78    156.73 o 
   5  -1   2     5712.29     5741.62    114.72 o 
   7  -1   2     5190.66     5487.29    123.09 o 
   9  -1   2       16.13       31.96     20.23 o 
  11  -1   2     7657.69     7772.40    187.95 o 
  13  -1   2     4883.15     5622.48    150.74 o 
  15  -1   2       35.27      259.34     70.43 o 
  17  -1   2     4809.31     4913.61    205.96 o 
  19  -1   2      441.26      655.11    121.74 o 
  21  -1   2      312.06      309.01    104.90 o 
  23  -1   2      519.59      519.75    164.26 o 
 -24   0   2       79.71      115.53    147.00 o 
 -22   0   2     4453.19     4429.37    236.89 o 
 -20   0   2    11215.69    10943.52    387.93 o 
 -18   0   2      546.29      549.35     83.86 o 
 -16   0   2     2222.86     2275.36    106.41 o 
 -14   0   2      676.04      708.66     47.75 o 
 -12   0   2     1829.67     1960.71     60.22 o 
 -10   0   2     5605.21     4988.44    111.57 o 
  -8   0   2    19497.70    17852.02    352.73 o 
  -6   0   2    10130.92     9927.96    181.33 o 
  -4   0   2    70460.75    69052.99   1178.21 o 
   2   0   2      414.63      508.42     19.97 o 
   4   0   2    67532.60    75101.15   1421.58 o 
   6   0   2   142389.64   159022.56   2741.15 o 
   8   0   2     2697.15     2104.71     52.26 o 
  10   0   2      486.21      359.73     26.32 o 
  12   0   2    10111.19    10987.87    271.23 o 
  14   0   2    26063.07    23709.68    573.67 o 
  16   0   2     5750.10     6315.84    205.62 o 
  18   0   2      973.33     1011.27    116.54 o 
  20   0   2     2981.91     2883.90    167.88 o 
  22   0   2      372.38      399.46    112.11 o 
  24   0   2       69.00      -56.76    141.34 o 
 -23   1   2      870.70      970.66    190.00 o 
 -21   1   2      120.97      223.38    107.83 o 
 -19   1   2     1095.58     1411.75    110.84 o 
 -17   1   2     4585.77     4064.11    142.80 o 
 -15   1   2      534.77      562.15     52.17 o 
 -13   1   2     1807.33     1752.52     67.72 o 
 -11   1   2     3930.10     3721.36     79.28 o 
  -9   1   2      277.76      303.17     29.72 o 
  -7   1   2    22048.67    23415.56    431.41 o 
  -5   1   2    29889.43    30577.29    508.67 o 
  -3   1   2       14.84        1.82     13.13 o 
  -1   1   2    43793.99    44689.59    856.06 o 
   1   1   2    24701.74    24699.58    419.31 o 
   3   1   2     7925.76     8079.83    139.51 o 
   5   1   2     5458.96     5650.95     95.25 o 
   7   1   2     4921.07     5163.58    104.02 o 
   9   1   2        1.75        9.46     16.27 o 
  11   1   2     7044.22     7242.30    154.65 o 
  13   1   2     5013.18     5729.29    130.68 o 
  15   1   2        5.11      125.54     42.02 o 
  17   1   2     5251.20     5451.28    185.27 o 
  19   1   2      417.13      605.88     97.60 o 
  21   1   2      309.21      340.26    109.15 o 
  23   1   2      585.32      655.15    129.39 o 
 -24   2   2      165.71      -47.12    159.09 o 
 -22   2   2     2099.48     2132.44    231.09 o 
 -20   2   2     1551.27     1862.58    167.48 o 
 -18   2   2     1133.38     1299.16     81.50 o 
 -16   2   2     2115.78     2361.91     84.37 o 
 -14   2   2      671.49      694.75     40.61 o 
 -12   2   2     6082.90     5793.07    121.45 o 
 -10   2   2    13755.02    13529.39    258.05 o 
  -8   2   2    17022.60    16985.14    313.63 o 
  -6   2   2    14894.01    16298.78    305.29 o 
  -4   2   2    51993.50    53370.01   1105.07 o 
  -2   2   2    26771.82    25858.36    574.06 o 
   0   2   2     3876.56     4562.49     83.29 o 
   2   2   2    18985.34    20092.18    405.67 o 
   4   2   2     4899.67     4855.38     94.09 o 
   6   2   2      435.02      364.26     30.68 o 
   8   2   2     6384.43     5791.23    107.13 o 
  10   2   2    11882.39    11387.53    232.61 o 
  12   2   2      827.88      928.82     36.34 o 
  14   2   2    18195.57    18046.76    404.96 o 
  16   2   2     3806.26     4117.79    122.09 o 
  18   2   2      318.26      364.28     60.75 o 
  20   2   2     1787.44     1926.53    166.56 o 
  22   2   2      352.18      564.82    222.28 o 
  24   2   2       67.03       93.28    134.30 o 
 -23   3   2     1806.88     1854.83    200.36 o 
 -21   3   2     1517.34     1565.78    212.53 o 
 -19   3   2     1726.96     1774.23     99.64 o 
 -17   3   2     7209.15     6921.10    174.70 o 
 -15   3   2     3353.25     3551.56    105.45 o 
 -13   3   2     4243.28     4036.54     95.17 o 
 -11   3   2     9258.16     8695.50    166.43 o 
  -9   3   2     2807.86     2741.91     93.31 o 
  -7   3   2    16697.86    16033.13    289.46 o 
  -5   3   2    19800.59    18252.49    367.62 o 
  -3   3   2     7744.85     9026.52    223.79 o 
  -1   3   2    38558.14    37687.87    670.43 o 
   1   3   2    43081.69    45715.54    960.76 o 
   3   3   2    43390.13    45898.10    875.86 o 
   5   3   2    16622.96    16936.14    327.30 o 
   7   3   2    21637.26    20887.29    383.27 o 
   9   3   2    27317.89    27339.74    503.55 o 
  11   3   2     6780.16     6113.43    118.53 o 
  13   3   2     8367.78     7925.37    183.98 o 
  15   3   2      399.90      517.37     48.38 o 
  17   3   2    10463.53    10098.10    241.28 o 
  19   3   2     1303.41     1344.23     91.65 o 
  21   3   2      551.23      596.23    118.66 o 
  23   3   2      539.52      548.33    144.36 o 
 -22   4   2       27.02      -51.27    150.42 o 
 -20   4   2      115.16       44.12     78.67 o 
 -18   4   2      276.72      330.12     60.30 o 
 -16   4   2      212.99      366.43     52.24 o 
 -14   4   2      824.60      806.30     51.40 o 
 -12   4   2     2254.28     2439.32     81.53 o 
 -10   4   2     1266.04     1207.76     58.38 o 
  -8   4   2     3640.62     4071.31    120.69 o 
  -6   4   2     1346.57     1290.85     47.22 o 
  -4   4   2     2843.64     3286.27     96.06 o 
  -2   4   2     1506.35     1670.39     56.07 o 
   0   4   2     2265.76     2249.21     48.64 o 
   2   4   2     2149.81     2251.44     58.56 o 
   4   4   2     1259.09     1120.40     42.08 o 
   6   4   2     2590.48     2534.51     57.48 o 
   8   4   2      245.42      274.46     26.90 o 
  10   4   2     1059.93     1150.94     50.00 o 
  12   4   2      553.97      657.62     35.08 o 
  14   4   2      812.98      886.04     55.59 o 
  16   4   2      273.03      392.55     54.37 o 
  18   4   2      773.79      835.63     66.94 o 
  20   4   2      863.53      906.62    105.84 o 
 -19   5   2      177.78      232.58     70.89 o 
 -17   5   2      925.02     1121.49     70.45 o 
 -15   5   2      875.15      975.98     59.55 o 
 -13   5   2     1053.58     1163.38     73.62 o 
 -11   5   2       11.00      165.44     41.81 o 
  -9   5   2     2467.34     2303.21     78.16 o 
  -7   5   2     2119.90     2249.50     77.68 o 
  -5   5   2     1338.69     1497.12     92.97 o 
  -3   5   2     1362.63     1449.76     56.86 o 
  -1   5   2      778.70      810.49     30.19 o 
   1   5   2     7173.61     6876.70    119.13 o 
   3   5   2     4178.51     3812.73     98.67 o 
   5   5   2     1886.02     1797.43     55.14 o 
   7   5   2      642.11      840.36     50.37 o 
   9   5   2     3411.76     3378.15     82.56 o 
  11   5   2     1939.85     1909.53     68.82 o 
  13   5   2      329.57      236.67     55.90 o 
  15   5   2       90.79      150.50     52.53 o 
  17   5   2      820.30      900.61     69.71 o 
  19   5   2      266.63      336.17     72.80 o 
 -18   6   2      559.71      604.14     97.55 o 
 -16   6   2      758.89      865.78     97.70 o 
 -14   6   2      402.46      412.15     95.25 o 
 -12   6   2     1989.08     1924.43    111.24 o 
 -10   6   2      122.18      212.84     53.20 o 
  -8   6   2     1514.31     1538.51     83.25 o 
  -6   6   2     1332.41     1263.31     72.27 o 
  -4   6   2     1585.52     1554.61     82.42 o 
  -2   6   2      373.19      414.67     36.95 o 
   0   6   2      540.16      643.48     32.85 o 
   2   6   2     3136.85     2951.51     81.37 o 
   4   6   2      880.20      864.51     45.81 o 
   6   6   2     5978.78     5879.38    143.35 o 
   8   6   2      584.62      630.08     38.76 o 
  10   6   2     1744.74     1899.72     70.34 o 
  12   6   2     1022.12     1076.50     74.09 o 
  14   6   2      168.92      166.89     59.70 o 
  16   6   2      429.62      357.88     64.41 o 
  18   6   2      337.28      368.69     92.17 o 
 -15   7   2       13.55       11.30    178.33 o 
 -13   7   2        9.15       98.33    128.22 o 
 -11   7   2      192.17      234.33    114.45 o 
  -9   7   2      127.12      199.69     69.65 o 
  -7   7   2       38.86       33.95     60.16 o 
  -5   7   2       68.55       94.94     52.58 o 
  -3   7   2      168.45      203.84     49.94 o 
  -1   7   2      364.10      429.91     57.71 o 
   1   7   2      155.36      244.82     52.73 o 
   3   7   2      824.18     1011.44    105.57 o 
   5   7   2       64.28      252.58     61.38 o 
   7   7   2      200.21      290.65     61.91 o 
   9   7   2      360.57      259.62     60.33 o 
  11   7   2        4.54      141.27    130.71 o 
  13   7   2       24.09      223.51    156.40 o 
 -10   8   2      209.14      129.44    181.82 o 
  -8   8   2      166.55      115.54     74.46 o 
  -6   8   2       27.37        9.13     66.89 o 
  -4   8   2       65.18       58.59     64.58 o 
  -2   8   2       69.18       76.82     85.35 o 
   0   8   2      173.14       40.40    138.82 o 
   2   8   2      345.79      400.38    188.44 o 
   4   8   2      183.75      190.80     66.23 o 
   6   8   2      717.33      700.00     83.79 o 
   8   8   2      181.80       76.30     79.17 o 
  10   8   2      206.77      -24.04    161.69 o 
 -10  -8   3      218.71       92.39    213.66 o 
  -8  -8   3       29.40       75.07    225.21 o 
  -6  -8   3      135.09      287.91    166.16 o 
  -4  -8   3       67.61      182.41    187.67 o 
  -2  -8   3      257.83      463.22    163.88 o 
   0  -8   3       21.19      195.14    153.08 o 
   2  -8   3      494.35      687.46    241.09 o 
   4  -8   3      177.61      338.72    154.52 o 
   6  -8   3       68.30      155.56    166.07 o 
   8  -8   3       34.68      124.15    259.85 o 
 -11  -7   3      253.43      187.67    193.45 o 
  -9  -7   3      407.11      498.06    145.47 o 
  -7  -7   3       68.52      283.50    133.59 o 
  -5  -7   3      630.54      693.96    144.27 o 
  -3  -7   3     1644.64     1740.46    170.39 o 
  -1  -7   3     1175.62     1299.98    212.21 o 
   1  -7   3     1374.84     1514.25    181.90 o 
   3  -7   3      515.87      803.48    138.11 o 
   5  -7   3     1728.13     1837.55    176.36 o 
   7  -7   3      932.45      982.96    150.37 o 
   9  -7   3      342.19      617.88    233.87 o 
  11  -7   3     1057.69     1105.83    265.63 o 
  13  -7   3       11.57      274.29    251.19 o 
 -12  -6   3      443.55      528.37    161.69 o 
 -10  -6   3      763.25      767.97    130.41 o 
  -8  -6   3      107.30      355.81    119.93 o 
  -6  -6   3       48.98       76.70    115.01 o 
  -4  -6   3       92.56      222.78    109.10 o 
  -2  -6   3        2.07       64.63    111.14 o 
   0  -6   3      955.82     1151.49    126.53 o 
   2  -6   3     1511.10     1914.01    153.08 o 
   4  -6   3       36.14      270.99    112.64 o 
   6  -6   3     1192.17     1459.60    142.62 o 
   8  -6   3      806.11      938.59    128.93 o 
  10  -6   3        8.75      112.50    124.15 o 
  12  -6   3       95.74      193.45    196.33 o 
  14  -6   3       93.47       46.20    233.87 o 
  16  -6   3       15.06      -28.87    251.19 o 
 -19  -5   3      199.00      176.12    196.33 o 
 -17  -5   3      407.31      205.00    173.24 o 
 -15  -5   3     1528.09     1293.50    193.45 o 
 -13  -5   3     1687.69     1833.17    131.67 o 
 -11  -5   3     1988.54     1965.80    119.11 o 
  -9  -5   3     5599.70     5241.92    200.12 o 
  -7  -5   3       57.84      100.92     78.29 o 
  -5  -5   3     7738.41     7379.94    269.63 o 
  -3  -5   3     3565.71     3454.74    209.26 o 
  -1  -5   3     6167.26     5732.48    272.41 o 
   1  -5   3     5904.77     5674.85    308.94 o 
   5  -5   3    11791.38    10841.90    354.00 o 
   7  -5   3      820.34      812.43     68.67 o 
   9  -5   3     1435.84     1592.55    114.72 o 
  11  -5   3     1799.95     1779.26    173.24 o 
  13  -5   3      877.68      871.39    114.30 o 
  15  -5   3      117.67      -76.17    112.66 o 
  17  -5   3      725.62      557.24    176.12 o 
 -22  -4   3      317.25     -112.60    219.43 o 
 -20  -4   3      729.97      698.72    210.77 o 
 -18  -4   3     1458.60     1232.87    202.11 o 
 -16  -4   3     3207.66     3098.05    282.95 o 
 -14  -4   3      650.69      845.74     92.18 o 
 -12  -4   3     1570.14     1573.46    120.25 o 
 -10  -4   3     3791.07     3722.34    163.24 o 
  -8  -4   3    11603.12    11096.53    320.34 o 
  -6  -4   3     4219.24     3860.51     99.31 o 
  -4  -4   3     6579.00     6958.49    224.93 o 
  -2  -4   3     7390.70     6632.07    366.68 o 
   0  -4   3     9277.39     8479.93    470.63 o 
   2  -4   3     9938.65    10017.73    369.18 o 
   4  -4   3     3251.43     3117.99    129.95 o 
   6  -4   3    10156.99     9986.51    282.89 o 
   8  -4   3     5976.37     5326.48    188.32 o 
  10  -4   3    10049.62     8748.06    306.83 o 
  12  -4   3     1387.90     1474.06    192.00 o 
  14  -4   3     3105.34     3006.15    189.90 o 
  16  -4   3     2038.38     2059.40    164.81 o 
  18  -4   3     1399.33     1408.99    216.55 o 
  20  -4   3     2002.00     1917.15    254.08 o 
 -23  -3   3      335.15      372.46    245.42 o 
 -21  -3   3      285.24      308.94    210.77 o 
 -19  -3   3      199.62       57.75    176.12 o 
 -17  -3   3     1259.09     1203.99    164.57 o 
 -15  -3   3      104.09      166.27    106.83 o 
 -13  -3   3      331.64      342.18     42.44 o 
 -11  -3   3     1468.79     1445.51     64.27 o 
  -9  -3   3      261.75      549.14     51.62 o 
  -7  -3   3      694.04      636.45     47.51 o 
  -5  -3   3     3804.25     3307.32     95.07 o 
  -3  -3   3     1533.61     1591.39     71.18 o 
  -1  -3   3      162.01       81.35     52.03 o 
   1  -3   3      878.84      919.91     74.45 o 
   3  -3   3     1439.84     1282.68     70.43 o 
   5  -3   3     1632.90     1490.87     52.98 o 
   7  -3   3     1747.01     1696.33     78.40 o 
   9  -3   3     2367.85     2723.36    151.69 o 
  11  -3   3      520.37      645.83     47.43 o 
  13  -3   3     2173.19     2619.89    147.44 o 
  15  -3   3     1917.40     2012.45    173.53 o 
  17  -3   3       22.78      112.60    150.14 o 
  19  -3   3      250.92      199.22    153.03 o 
  21  -3   3      398.43      297.39    213.66 o 
  23  -3   3       65.13     -228.09    228.09 o 
 -24  -2   3      908.77      840.20    259.85 o 
 -22  -2   3      137.53      173.24    205.00 o 
 -20  -2   3     2774.99     2626.83    238.20 o 
 -18  -2   3     2940.49     3091.20    179.41 o 
 -16  -2   3     4767.29     4817.50    197.53 o 
 -14  -2   3       77.08      171.58     46.76 o 
 -12  -2   3    12546.61    12610.70    404.91 o 
 -10  -2   3     3838.04     3632.39    100.06 o 
  -8  -2   3    18096.51    18971.88    626.21 o 
  -6  -2   3    17346.05    19162.85   1383.01 o 
  -2  -2   3    20145.87    20030.52    624.14 o 
   0  -2   3    16485.00    17288.44    534.54 o 
   2  -2   3    38689.47    40399.36    979.66 o 
   4  -2   3    15875.14    15604.72    446.93 o 
   6  -2   3     2453.86     1680.92     56.66 o 
   8  -2   3    26863.40    27138.04    778.93 o 
  10  -2   3    31520.99    30736.82    762.28 o 
  12  -2   3     2705.92     2791.08     89.54 o 
  14  -2   3     8073.14     8601.04    234.58 o 
  16  -2   3     6465.63     6216.75    234.97 o 
  18  -2   3      743.43      762.50     88.03 o 
  20  -2   3     1675.64     1978.24    169.31 o 
  22  -2   3     1349.45     1065.40    236.76 o 
 -23  -1   3     2511.39     2781.78    229.54 o 
 -21  -1   3     1588.92     1646.82    120.51 o 
 -19  -1   3       96.50       99.28     85.36 o 
 -17  -1   3     3158.06     3193.43    156.50 o 
 -15  -1   3      219.14      212.94     51.39 o 
 -13  -1   3      689.68      648.20     38.57 o 
 -11  -1   3    22041.97    22135.97    576.18 o 
  -7  -1   3    43209.48    46285.78   1058.28 o 
  -5  -1   3   141818.94   146695.38   3139.97 o 
  -3  -1   3    74862.55    76862.30   1653.63 o 
  -1  -1   3    61649.26    66819.37   1208.52 o 
   1  -1   3    15177.13    14552.92    253.94 o 
   3  -1   3    25659.33    25886.89    540.52 o 
   5  -1   3    16101.87    18867.74    395.04 o 
   7  -1   3    51763.39    54345.64   1164.78 o 
   9  -1   3     9291.66     9045.95    243.53 o 
  11  -1   3    19914.65    19669.65    424.19 o 
  13  -1   3    33053.54    32937.73    800.15 o 
  15  -1   3     6299.48     6305.09    207.39 o 
  17  -1   3     4695.76     4499.60    200.13 o 
  19  -1   3     3563.22     3536.98    169.51 o 
  21  -1   3      706.93      657.16    105.99 o 
  23  -1   3      235.69      257.51    158.14 o 
 -24   0   3      125.38       -1.34    140.69 o 
 -22   0   3      162.33      134.15    144.59 o 
 -20   0   3     2826.00     2865.88    167.81 o 
 -18   0   3      371.41      253.44     81.84 o 
 -16   0   3     1089.35     1136.35     76.00 o 
 -14   0   3     4682.46     4076.71    107.21 o 
 -12   0   3       19.59      150.47     33.83 o 
 -10   0   3     2102.78     2101.66     55.78 o 
  -8   0   3     1217.90     1211.20     68.34 o 
  -6   0   3     1593.74     1637.42     50.14 o 
  -4   0   3     2188.82     2216.72     44.30 o 
  -2   0   3        6.22       15.04      4.38 o 
   2   0   3      129.31      115.64      7.26 o 
   4   0   3     1754.45     1876.21     39.78 o 
   6   0   3     3758.52     3528.92    105.39 o 
   8   0   3      337.90      325.77     60.00 o 
  10   0   3     3983.38     5178.06    147.44 o 
  12   0   3     4912.84     6216.52    165.28 o 
  14   0   3       38.10      227.94     39.06 o 
  16   0   3      525.89      541.02    107.78 o 
  18   0   3      115.62      268.23     83.42 o 
  20   0   3       10.64      -18.25     94.61 o 
  22   0   3       29.49       33.57    107.81 o 
  24   0   3      206.56      208.24    181.11 o 
 -23   1   3     2376.81     2339.47    163.89 o 
 -21   1   3     1460.49     1436.95    124.36 o 
 -19   1   3      235.39      303.90     92.63 o 
 -17   1   3     2559.64     2451.81    111.13 o 
 -15   1   3      101.58       98.61     40.24 o 
 -13   1   3      480.87      402.63     43.86 o 
 -11   1   3    22225.01    22004.04    398.18 o 
  -9   1   3     1663.71     1231.39     43.12 o 
  -7   1   3    46072.80    48711.67    858.16 o 
  -5   1   3   149439.63   153776.19   2551.60 o 
  -3   1   3    80336.39    84862.45   1432.14 o 
  -1   1   3    53825.08    58110.04   1117.35 o 
   1   1   3    15080.14    14499.27    228.18 o 
   3   1   3    25362.81    26043.01    388.33 o 
   5   1   3    16228.11    19020.20    323.58 o 
   7   1   3    48406.88    51274.30   1041.65 o 
   9   1   3    11078.11    10575.51    193.20 o 
  11   1   3    18527.31    18334.20    377.25 o 
  13   1   3    33297.61    33665.56    696.58 o 
  15   1   3     6539.20     6602.65    159.86 o 
  17   1   3     5241.52     5450.58    183.39 o 
  19   1   3     3293.77     3385.64    201.71 o 
  21   1   3      595.23      457.61    152.10 o 
  23   1   3      325.90      286.17    124.88 o 
 -24   2   3      979.09     1054.35    170.39 o 
 -22   2   3      221.38      235.97    118.23 o 
 -20   2   3     3316.90     3370.55    233.68 o 
 -18   2   3     3038.74     3156.84    128.59 o 
 -16   2   3     5259.60     5153.86    134.52 o 
 -14   2   3      194.95      158.08     35.36 o 
 -12   2   3    14865.14    14745.36    272.44 o 
 -10   2   3     3426.17     3368.90     91.28 o 
  -8   2   3    19252.91    19762.58    355.35 o 
  -6   2   3    22341.17    23220.86    421.68 o 
  -4   2   3    11732.18    12122.58    249.05 o 
  -2   2   3    25385.63    24482.79    436.87 o 
   0   2   3    19355.09    20122.02    365.77 o 
   2   2   3    41733.82    44528.05    747.66 o 
   4   2   3    16907.14    16869.62    303.89 o 
   6   2   3     2088.53     1399.29     38.07 o 
   8   2   3    26111.91    26572.35    459.81 o 
  10   2   3    29963.37    29343.30    590.16 o 
  12   2   3     2560.78     2642.73     66.12 o 
  14   2   3     6603.50     7036.77    182.16 o 
  16   2   3     6607.82     6433.54    162.30 o 
  18   2   3      933.70      959.52     75.11 o 
  20   2   3     1480.52     1518.91    124.82 o 
  22   2   3     1219.18     1243.88    221.73 o 
 -23   3   3      304.84      381.29    153.89 o 
 -21   3   3      270.46      339.76    119.57 o 
 -19   3   3      129.22      179.76     67.33 o 
 -17   3   3     1153.26     1452.64     77.27 o 
 -15   3   3      114.06      166.87     43.15 o 
 -13   3   3      104.27      252.54     41.78 o 
 -11   3   3     1299.48     1483.37    117.48 o 
  -9   3   3      205.94      526.71     68.84 o 
  -7   3   3      569.19      570.38     38.99 o 
  -5   3   3     3704.59     3465.08    115.54 o 
  -3   3   3     1525.73     1718.17     95.59 o 
  -1   3   3      110.93      153.92     22.08 o 
   1   3   3      826.79      763.02     44.02 o 
   3   3   3     1365.45     1123.48     44.76 o 
   5   3   3     1623.64     1466.36     54.45 o 
   7   3   3     1685.28     1631.71     54.61 o 
   9   3   3     2238.19     2602.11     71.77 o 
  11   3   3      483.80      555.32     27.16 o 
  13   3   3     2046.12     2519.26     82.81 o 
  15   3   3     1734.17     1871.61     78.43 o 
  17   3   3        7.20      268.77     53.88 o 
  19   3   3      285.73      378.00    111.43 o 
  21   3   3      372.43      367.89    119.71 o 
  23   3   3       85.17      113.71    135.93 o 
 -22   4   3      293.42      110.10    152.47 o 
 -20   4   3      741.68      711.67    101.57 o 
 -18   4   3     1356.64     1377.92     74.48 o 
 -16   4   3     3451.61     3503.14    110.47 o 
 -14   4   3      646.33      827.80     54.51 o 
 -12   4   3     1610.10     1781.97     77.11 o 
 -10   4   3     4444.28     4304.81     96.14 o 
  -8   4   3    11002.92    10437.33    200.44 o 
  -6   4   3     3186.63     3079.34     78.17 o 
  -4   4   3     5680.20     6048.53    162.50 o 
  -2   4   3     5739.03     5359.62    109.69 o 
   0   4   3     7658.86     7177.94    134.22 o 
   2   4   3    11010.97    11207.68    194.54 o 
   4   4   3     3598.32     3461.05     77.33 o 
   6   4   3     9269.80     9144.73    176.95 o 
   8   4   3     6677.14     6191.97    113.41 o 
  10   4   3     9654.66     8518.29    177.04 o 
  12   4   3     1754.91     1586.86     51.71 o 
  14   4   3     3570.61     3506.62    105.02 o 
  16   4   3     2420.42     2386.96     93.72 o 
  18   4   3     1492.22     1589.18     79.87 o 
  20   4   3     1983.69     2134.53    127.41 o 
 -19   5   3      190.05      301.36     70.62 o 
 -17   5   3      434.78      437.71     61.60 o 
 -15   5   3     1348.86     1353.96     66.77 o 
 -13   5   3     1475.23     1642.94    136.58 o 
 -11   5   3     1896.93     1936.14     88.67 o 
  -9   5   3     5595.06     5174.86    121.88 o 
  -7   5   3       54.34      171.84     50.68 o 
  -5   5   3     7952.11     7591.02    196.09 o 
  -3   5   3     4173.03     4043.80    100.38 o 
  -1   5   3     5726.98     5444.24    112.88 o 
   1   5   3     5312.47     5131.56     93.25 o 
   3   5   3     1749.88     1549.81     45.85 o 
   5   5   3    10915.66    10000.08    218.71 o 
   7   5   3      655.72      603.50     39.02 o 
   9   5   3     1316.62     1377.60     52.93 o 
  11   5   3     1547.88     1399.87     60.34 o 
  13   5   3      585.97      590.35     50.38 o 
  15   5   3       79.08       71.15     53.49 o 
  17   5   3      417.29      484.84     66.67 o 
  19   5   3      201.47      288.45     73.46 o 
 -18   6   3      196.41      208.74     82.34 o 
 -16   6   3      562.47      596.58     77.13 o 
 -14   6   3      129.93      188.83     89.63 o 
 -12   6   3      447.02      468.10     90.43 o 
 -10   6   3      714.96      691.41     58.79 o 
  -8   6   3      112.46      261.48     58.96 o 
  -6   6   3       42.30       38.71     49.43 o 
  -4   6   3      109.42      160.70     47.49 o 
  -2   6   3        0.39       43.42     30.39 o 
   0   6   3      858.11      894.06     38.45 o 
   2   6   3     1578.44     1744.64     60.09 o 
   4   6   3       38.33       89.52     38.89 o 
   6   6   3     1277.81     1514.62     91.92 o 
   8   6   3      755.37      766.45     43.64 o 
  10   6   3       13.14       75.86     41.86 o 
  12   6   3      101.33      150.70     61.37 o 
  14   6   3       84.31      118.69     55.34 o 
  16   6   3       18.58       -3.51     64.03 o 
 -15   7   3      840.46      642.90    169.64 o 
 -13   7   3      807.40      969.51    135.96 o 
 -11   7   3      234.78      233.62    112.41 o 
  -9   7   3      519.94      391.16     71.23 o 
  -7   7   3       46.29       69.34     61.23 o 
  -5   7   3      705.23      650.69     61.55 o 
  -3   7   3     1494.48     1507.17     79.20 o 
  -1   7   3     1240.97     1311.73     71.64 o 
   1   7   3     1480.64     1595.06     66.02 o 
   3   7   3      274.74      399.37     53.43 o 
   5   7   3     2217.81     2152.98    107.17 o 
   7   7   3      879.73      842.93     74.47 o 
   9   7   3      317.41      283.70     60.36 o 
  11   7   3     1171.20     1154.27    134.80 o 
  13   7   3       29.14       54.75    131.99 o 
 -10   8   3      197.47      147.98    123.40 o 
  -8   8   3       27.32        4.29     77.89 o 
  -6   8   3      148.92      147.54     73.16 o 
  -4   8   3       80.87       99.93     65.98 o 
  -2   8   3      227.52      226.31     87.24 o 
   0   8   3       25.68       60.18    133.90 o 
   2   8   3      459.96      550.74    130.66 o 
   4   8   3      169.95      152.97     59.12 o 
   6   8   3       66.62       75.87     62.24 o 
   8   8   3       45.87      -19.40     77.25 o 
  10   8   3      289.46      295.89    161.69 o 
 -10  -8   4       11.19      127.04    228.09 o 
  -8  -8   4       85.61      -14.44    222.32 o 
  -6  -8   4       95.20       11.55    230.98 o 
  -4  -8   4      213.14      445.93    169.42 o 
  -2  -8   4      241.49      407.11    173.24 o 
   0  -8   4      373.26      486.65    157.98 o 
   2  -8   4     1284.93     1434.03    183.64 o 
   4  -8   4       37.44      110.04    158.10 o 
   6  -8   4       37.19      282.95    248.31 o 
   8  -8   4        6.62       57.75    262.74 o 
 -11  -7   4      138.02      176.12    205.00 o 
  -9  -7   4      123.82      308.94    187.67 o 
  -7  -7   4      279.97      501.58    148.37 o 
  -5  -7   4       39.31      110.52    132.28 o 
  -3  -7   4      109.21      352.07    135.76 o 
  -1  -7   4      149.43      311.36    133.62 o 
   1  -7   4       13.86      361.37    134.33 o 
   3  -7   4      342.62      549.47    137.71 o 
   5  -7   4       26.72      291.24    131.12 o 
   7  -7   4      164.83      274.29    138.71 o 
   9  -7   4      116.83      288.73    225.21 o 
  11  -7   4       45.07      441.75    239.64 o 
  13  -7   4      185.13      438.87    256.97 o 
 -12  -6   4       71.95      112.60    155.91 o 
 -10  -6   4      532.32      635.20    161.69 o 
  -8  -6   4      718.69      603.99    127.41 o 
  -6  -6   4      623.44      600.12    119.99 o 
  -4  -6   4     1976.01     1862.27    163.18 o 
  -2  -6   4      982.41     1156.46    137.53 o 
   0  -6   4     1013.56     1279.24    130.23 o 
   2  -6   4     4788.90     4730.80    241.77 o 
   4  -6   4      727.22      732.89    113.46 o 
   6  -6   4      962.42     1384.66    137.71 o 
   8  -6   4      421.57      436.49    117.17 o 
  10  -6   4      430.13      565.91    199.22 o 
  12  -6   4      203.01      173.24    199.22 o 
  14  -6   4     1954.62     1948.91    300.28 o 
  16  -6   4      502.41      395.56    254.08 o 
 -19  -5   4     1012.36      690.06    210.77 o 
 -17  -5   4      407.27      153.03    173.24 o 
 -15  -5   4      298.06      147.25    144.36 o 
 -13  -5   4     1545.50     1428.60    123.50 o 
 -11  -5   4     3039.51     2931.99    181.69 o 
  -9  -5   4      479.64      696.89     90.76 o 
  -7  -5   4     1082.68     1002.69     82.84 o 
  -5  -5   4     4316.18     4324.42    182.70 o 
  -3  -5   4      605.56      616.71     98.00 o 
  -1  -5   4     8713.22     7993.44    347.06 o 
   1  -5   4     3638.32     3472.01    202.00 o 
   3  -5   4     7123.36     6908.67    323.38 o 
   5  -5   4     9756.97     9848.76    341.73 o 
   7  -5   4     2045.01     1853.22    109.37 o 
   9  -5   4     2052.13     1987.98    116.13 o 
  11  -5   4       59.83      177.02     93.44 o 
  13  -5   4      792.66      847.92    117.24 o 
  15  -5   4      318.87      227.95    115.35 o 
  17  -5   4      616.18      705.61    137.35 o 
 -22  -4   4       90.33      -43.31    222.32 o 
 -20  -4   4      119.24      -28.87    196.33 o 
 -18  -4   4      449.07      288.73    176.12 o 
 -16  -4   4      466.05      467.74    158.80 o 
 -14  -4   4      366.44      327.95     81.85 o 
 -12  -4   4      283.79      426.63     79.54 o 
 -10  -4   4     1024.10     1085.39     93.32 o 
  -8  -4   4      691.46      786.69     58.25 o 
  -6  -4   4      311.16      399.98     36.60 o 
  -4  -4   4      545.10      623.75     56.77 o 
  -2  -4   4      650.38      985.40    313.27 o 
   0  -4   4     1176.12     1165.06    100.04 o 
   2  -4   4      384.51      471.80     66.97 o 
   4  -4   4     1040.51     1376.39     81.70 o 
   6  -4   4      732.67      811.49     59.96 o 
   8  -4   4        0.87      143.83     52.77 o 
  10  -4   4       34.57      263.38     60.72 o 
  12  -4   4       41.26       73.37     83.76 o 
  14  -4   4       64.65      161.38     95.68 o 
  16  -4   4      755.76      844.55    123.74 o 
  18  -4   4       52.84      -66.41    167.46 o 
  20  -4   4       54.12        5.77    199.22 o 
 -23  -3   4      638.84      600.55    245.42 o 
 -21  -3   4      369.79       -8.66    210.77 o 
 -19  -3   4     3313.42     2806.43    297.39 o 
 -17  -3   4     4259.40     4365.56    343.59 o 
 -15  -3   4     2240.41     2231.60    150.91 o 
 -13  -3   4     8678.35     8446.45    243.76 o 
 -11  -3   4    14348.25    14287.45    394.47 o 
  -9  -3   4    36093.44    36863.29   1075.71 o 
  -7  -3   4     5641.05     6083.09    298.04 o 
  -5  -3   4    28461.24    25772.54    636.22 o 
  -3  -3   4    34457.94    36686.33    979.70 o 
   1  -3   4    23195.96    23523.50    638.88 o 
   3  -3   4     5752.22     6020.20    157.06 o 
   5  -3   4     7527.69     7403.35    190.59 o 
   7  -3   4    18182.08    18154.59    582.90 o 
   9  -3   4    34010.27    33261.05    918.19 o 
  11  -3   4     1040.39     1183.08     63.97 o 
  13  -3   4    20575.88    18961.74    500.03 o 
  15  -3   4     4062.99     4516.93    180.73 o 
  17  -3   4     1553.27     1616.87    196.33 o 
  19  -3   4     1468.20     1417.65    193.45 o 
  21  -3   4      337.38      381.12    205.00 o 
  23  -3   4      593.99      326.26    254.08 o 
 -24  -2   4      964.00      999.00    271.40 o 
 -22  -2   4      533.54      225.21    210.77 o 
 -20  -2   4      750.17      815.68    144.78 o 
 -18  -2   4     1221.16     1226.30    138.64 o 
 -16  -2   4     1139.42     1250.19    146.32 o 
 -14  -2   4     1078.39      899.90     61.68 o 
 -12  -2   4     2330.15     2550.62     84.14 o 
 -10  -2   4     1840.08     1845.29     67.78 o 
  -8  -2   4    11385.99    11863.04    377.49 o 
  -6  -2   4    35508.47    35675.27   1344.94 o 
  -4  -2   4    20180.79    20372.22    961.01 o 
  -2  -2   4     8752.65     7752.27    199.79 o 
   0  -2   4    35776.24    39036.98   1221.17 o 
   2  -2   4    24197.52    25901.72    593.87 o 
   4  -2   4    16343.88    16217.26    481.71 o 
   6  -2   4     9590.46     8842.81    332.31 o 
   8  -2   4    10697.48    11018.91    289.12 o 
  10  -2   4     6490.70     6287.61    166.03 o 
  12  -2   4    12835.12    12128.83    343.24 o 
  14  -2   4     5992.79     6395.14    183.42 o 
  16  -2   4      624.25     1015.97    170.35 o 
  18  -2   4      734.17      787.62     91.01 o 
  20  -2   4      602.11      560.13    199.22 o 
  22  -2   4      504.50      505.27    222.32 o 
 -23  -1   4       97.40      230.40    167.31 o 
 -21  -1   4      736.90      713.00    106.20 o 
 -19  -1   4      236.26      229.33     88.08 o 
 -17  -1   4      416.58      336.33     76.83 o 
 -15  -1   4     2075.83     2049.42    162.53 o 
 -13  -1   4     1450.13     1566.95    114.25 o 
 -11  -1   4     3506.12     3622.44    103.41 o 
  -9  -1   4     7463.21     7184.54    183.20 o 
  -7  -1   4     3155.06     3255.69     76.44 o 
  -5  -1   4     8207.61     8545.69    180.41 o 
  -3  -1   4    34150.75    33441.72    679.65 o 
  -1  -1   4     1348.04     1177.55     40.01 o 
   3  -1   4     3346.48     3267.24     73.62 o 
   5  -1   4      220.35      495.35     38.00 o 
   7  -1   4    11439.12    10671.11    253.77 o 
   9  -1   4     4677.77     5002.70    127.06 o 
  11  -1   4      651.54     1363.18     67.80 o 
  13  -1   4     5431.86     5247.11    145.43 o 
  15  -1   4     2284.30     2555.36    108.26 o 
  17  -1   4      283.93      299.17     78.06 o 
  19  -1   4      977.28     1028.23    105.57 o 
  21  -1   4      697.05      708.70    111.65 o 
  23  -1   4       12.46      120.88    246.86 o 
 -24   0   4     1637.39     1479.82    167.19 o 
 -22   0   4      670.79      818.95    118.74 o 
 -20   0   4       55.28      188.97     93.90 o 
 -18   0   4       11.20      -79.28     79.28 o 
 -16   0   4     2412.29     2315.74    106.49 o 
 -14   0   4     6583.43     6327.16    153.04 o 
 -12   0   4    22368.74    21686.05    486.72 o 
 -10   0   4     8958.00     7865.61    182.10 o 
  -8   0   4   103290.02   103862.38   2303.00 o 
  -6   0   4   124752.11   129287.65   2228.09 o 
  -4   0   4    46397.04    55600.63   1050.76 o 
  -2   0   4    94411.30    98145.45   1656.19 o 
   0   0   4    87230.22    82686.48   1702.05 o 
   2   0   4    19893.87    22758.92    393.74 o 
   4   0   4    13607.57    13911.43    277.38 o 
   6   0   4   167260.97   175804.94   3323.97 o 
   8   0   4    51044.98    60740.07   1188.04 o 
  10   0   4   115186.78   116256.45   2399.86 o 
  12   0   4   121100.41   122218.48   2903.58 o 
  14   0   4     1657.17     1750.49     72.02 o 
  16   0   4    15977.27    16325.80    477.69 o 
  18   0   4     4732.14     4293.07    189.49 o 
  20   0   4      161.04       62.11     95.09 o 
  22   0   4      607.64      580.05    118.51 o 
  24   0   4     2715.81     2731.39    181.53 o 
 -23   1   4       48.54       24.27    127.54 o 
 -21   1   4      753.39      769.21    143.19 o 
 -19   1   4      223.08      259.05     92.99 o 
 -17   1   4      395.37      279.53     58.46 o 
 -15   1   4     1551.37     1715.48     75.56 o 
 -13   1   4     1521.42     1741.54     64.69 o 
 -11   1   4     2993.33     3256.86     73.57 o 
  -9   1   4     6755.13     6553.57    121.99 o 
  -7   1   4     2688.14     3054.15    114.49 o 
  -5   1   4     8031.78     8523.70    152.83 o 
  -3   1   4    36840.84    35677.77    636.44 o 
  -1   1   4      988.80      971.87     19.81 o 
   1   1   4      162.81      168.13      6.22 o 
   3   1   4     3638.76     3466.07     60.64 o 
   5   1   4      354.21      534.50     17.32 o 
   7   1   4    11153.23    10334.29    211.53 o 
   9   1   4     5236.60     5732.10    108.83 o 
  11   1   4      656.50     1335.35     77.75 o 
  13   1   4     5667.97     5589.15    126.78 o 
  15   1   4     2038.42     2271.78     79.73 o 
  17   1   4      286.50      344.52     73.81 o 
  19   1   4      894.05      957.86    104.97 o 
  21   1   4      850.72      712.09    113.52 o 
  23   1   4        3.07        0.66    120.73 o 
 -24   2   4     1018.64     1090.43    147.75 o 
 -22   2   4      608.87      647.92    158.16 o 
 -20   2   4      777.59      868.81    128.56 o 
 -18   2   4     1165.60     1088.93     77.77 o 
 -16   2   4     1091.98     1291.88     98.77 o 
 -14   2   4     1254.60     1133.38     50.15 o 
 -12   2   4     1978.38     2621.76     90.76 o 
 -10   2   4     1623.02     1680.10     84.38 o 
  -8   2   4    11274.82    11617.05    213.94 o 
  -6   2   4    33016.11    33370.03    620.89 o 
  -4   2   4    19857.92    20530.22    416.82 o 
  -2   2   4     9451.36     8127.97    153.28 o 
   0   2   4    35417.71    38865.96    675.37 o 
   2   2   4    24692.99    25961.38    436.79 o 
   4   2   4    15086.23    14945.43    280.19 o 
   6   2   4    11751.22    10777.37    172.68 o 
   8   2   4    10792.72    11183.73    203.69 o 
  10   2   4     6029.80     5956.74    128.72 o 
  12   2   4    14328.69    13596.21    253.95 o 
  14   2   4     6186.12     6511.84    160.29 o 
  16   2   4     1116.69     1270.34     59.83 o 
  18   2   4     1025.45     1214.78     80.25 o 
  20   2   4      780.96      841.15    132.48 o 
  22   2   4      388.62      413.04    129.26 o 
 -23   3   4      683.81      591.89    165.37 o 
 -21   3   4      522.85      493.79    123.83 o 
 -19   3   4     2894.70     2609.88    111.33 o 
 -17   3   4     4670.48     4777.86    135.37 o 
 -15   3   4     1538.36     1525.51     67.34 o 
 -13   3   4     8323.09     8055.17    172.05 o 
 -11   3   4    13722.43    13549.53    265.01 o 
  -9   3   4    38537.74    38910.91    706.46 o 
  -7   3   4     7168.09     7448.82    137.87 o 
  -5   3   4    27194.49    25564.47    523.76 o 
  -3   3   4    40372.75    42061.20    877.08 o 
  -1   3   4     3315.02     4047.59     76.17 o 
   1   3   4    21804.77    22508.54    399.23 o 
   3   3   4     4725.10     5251.87     97.68 o 
   5   3   4     7334.35     7287.63    138.10 o 
   7   3   4    16931.28    17197.48    323.72 o 
   9   3   4    34142.99    32534.94    563.10 o 
  11   3   4     1292.08     1362.76     40.75 o 
  13   3   4    17598.24    16678.46    372.38 o 
  15   3   4     3074.63     3485.64    111.42 o 
  17   3   4     1277.09     1517.23     72.23 o 
  19   3   4     1559.76     1659.74     99.49 o 
  21   3   4      296.83      213.09    129.17 o 
  23   3   4      768.69      786.44    143.59 o 
 -22   4   4      124.95       61.29    150.86 o 
 -20   4   4      119.10       29.01     76.32 o 
 -18   4   4      549.16      534.54     63.33 o 
 -16   4   4      590.66      733.47     69.55 o 
 -14   4   4      444.02      526.36     46.13 o 
 -12   4   4      439.03      576.42     51.59 o 
 -10   4   4     1268.28     1409.37     93.13 o 
  -8   4   4      837.26      956.03     63.57 o 
  -6   4   4      466.89      478.51     52.67 o 
  -4   4   4      691.13      895.66     54.88 o 
  -2   4   4     1003.32     1099.80     44.17 o 
   0   4   4     1321.42     1240.81     31.52 o 
   2   4   4      547.61      497.77     41.03 o 
   4   4   4     1011.30     1136.13     48.71 o 
   6   4   4      674.02      636.32     36.88 o 
   8   4   4        0.32       84.55     34.68 o 
  10   4   4       19.66       97.99     30.15 o 
  12   4   4       51.85       79.53     29.87 o 
  14   4   4      133.09      248.25     45.93 o 
  16   4   4      755.60      731.42     60.61 o 
  18   4   4       23.54      153.75     62.34 o 
  20   4   4       82.40      334.00    104.46 o 
 -19   5   4     1025.87      946.97     77.83 o 
 -17   5   4      598.03      681.11     64.05 o 
 -15   5   4      308.62      386.19     56.61 o 
 -13   5   4     1752.33     1557.78    116.80 o 
 -11   5   4     3716.61     3742.68    105.13 o 
  -9   5   4      586.13      741.36     54.49 o 
  -7   5   4      977.60      922.24     56.75 o 
  -5   5   4     4790.80     4920.90    132.25 o 
  -3   5   4      438.22      430.09     33.37 o 
  -1   5   4     7658.06     7241.71    147.09 o 
   1   5   4     4043.47     3736.36     70.89 o 
   3   5   4     6514.40     6347.44    137.65 o 
   5   5   4     9569.54     9851.83    200.40 o 
   7   5   4     2433.17     2315.82     67.14 o 
   9   5   4     2293.13     2305.37     67.21 o 
  11   5   4      112.76      194.45     41.14 o 
  13   5   4      777.46      838.36     54.29 o 
  15   5   4      397.90      461.53     57.69 o 
  17   5   4      658.29      686.42     69.31 o 
  19   5   4      968.96      937.48     90.27 o 
 -18   6   4       20.12       26.81     83.66 o 
 -16   6   4     1063.58      973.36     76.60 o 
 -14   6   4      575.66      675.86    107.43 o 
 -12   6   4       79.13      133.45     76.28 o 
 -10   6   4      395.30      426.69     64.78 o 
  -8   6   4      689.40      670.09     64.07 o 
  -6   6   4      480.44      517.48     73.98 o 
  -4   6   4     2031.28     1995.47     79.72 o 
  -2   6   4     1296.54     1410.84     82.93 o 
   0   6   4      837.79      999.82     50.85 o 
   2   6   4     4239.40     4290.68    101.66 o 
   4   6   4      313.41      309.81     40.14 o 
   6   6   4      950.11     1201.12     57.17 o 
   8   6   4      309.98      373.37     40.19 o 
  10   6   4      438.40      415.21     45.16 o 
  12   6   4      111.68      133.72     60.94 o 
  14   6   4     1968.94     2015.16     94.61 o 
  16   6   4      372.25      385.95     67.87 o 
 -13   7   4       82.30      163.54    159.69 o 
 -11   7   4      126.41      274.60     99.41 o 
  -9   7   4      120.73      100.39     75.20 o 
  -7   7   4      242.68      230.86     62.77 o 
  -5   7   4       49.83       80.67     56.19 o 
  -3   7   4       96.60      217.71     51.23 o 
  -1   7   4      127.94      278.56     60.48 o 
   1   7   4        7.87      166.40     43.03 o 
   3   7   4      343.92      415.44     59.57 o 
   5   7   4       24.34      195.61     49.58 o 
   7   7   4      162.97      174.54     56.05 o 
   9   7   4      138.48      156.49     60.24 o 
  11   7   4       55.54      142.17    130.83 o 
  13   7   4      236.03      280.97    145.42 o 
 -10   8   4        6.49      -68.59    122.40 o 
  -8   8   4       88.98       66.46     87.52 o 
  -6   8   4       80.82      116.77     73.04 o 
  -4   8   4      223.43      214.91     69.27 o 
  -2   8   4      240.72      231.73     75.42 o 
   0   8   4      361.83      410.55    171.36 o 
   2   8   4     1093.62     1062.09    137.56 o 
   4   8   4       16.86      109.69     69.67 o 
   6   8   4       39.08       64.47     64.22 o 
   8   8   4       24.66      -26.02     69.34 o 
 -10  -8   5      216.63       14.44    216.55 o 
  -8  -8   5      203.34       28.87    236.76 o 
  -6  -8   5       29.54       57.75    213.66 o 
  -4  -8   5       97.10      106.83    242.53 o 
  -2  -8   5       23.24      239.64    222.32 o 
   0  -8   5      144.10      320.49    251.19 o 
   2  -8   5       93.00      187.67    233.87 o 
   4  -8   5      116.57      190.56    248.31 o 
   6  -8   5        6.40      121.27    282.95 o 
   8  -8   5       14.26      121.27    262.74 o 
 -11  -7   5      649.03      577.46    213.66 o 
  -9  -7   5      993.47     1134.70    219.43 o 
  -7  -7   5      402.85      433.09    205.00 o 
  -5  -7   5      683.03      698.18    150.05 o 
  -3  -7   5     1555.36     1554.91    163.33 o 
  -1  -7   5      284.01      484.87    139.75 o 
   1  -7   5     2471.59     2432.44    190.69 o 
   3  -7   5      493.09      505.85    137.97 o 
   5  -7   5     1205.32     1314.77    155.39 o 
   7  -7   5      508.93      565.91    230.98 o 
   9  -7   5      153.51      355.13    230.98 o 
  11  -7   5      243.91      346.47    268.52 o 
  13  -7   5      479.52      869.07    300.28 o 
 -12  -6   5      188.00      196.33    164.57 o 
 -10  -6   5       34.09       98.17    161.69 o 
  -8  -6   5      203.87      124.15    158.80 o 
  -6  -6   5      195.39      364.30    122.71 o 
  -4  -6   5      491.66      706.74    122.50 o 
  -2  -6   5     1285.02     1603.35    145.88 o 
   0  -6   5      462.44      841.98    123.20 o 
   2  -6   5      438.43      761.52    117.10 o 
   4  -6   5      858.84      966.14    122.74 o 
   6  -6   5      592.46      758.28    119.26 o 
   8  -6   5       44.44      161.69    187.67 o 
  10  -6   5       87.81      303.16    213.66 o 
  12  -6   5       63.75       57.75    196.33 o 
  14  -6   5      345.37      337.81    245.42 o 
  16  -6   5       90.85      277.18    256.97 o 
 -19  -5   5      171.44      -66.41    187.67 o 
 -17  -5   5      220.62      147.25    184.79 o 
 -15  -5   5      449.24      482.18    167.46 o 
 -13  -5   5       60.05      124.15     87.79 o 
 -11  -5   5      138.19       93.19     83.24 o 
  -9  -5   5      534.21      423.49     83.94 o 
  -7  -5   5      504.92      611.72    115.10 o 
  -5  -5   5     1763.52     1820.73    158.22 o 
  -3  -5   5      232.44      324.10     92.74 o 
  -1  -5   5       26.29      251.33     88.79 o 
   1  -5   5     4703.27     4599.43    384.01 o 
   3  -5   5     1404.87     1803.56    150.14 o 
   5  -5   5     1298.39     1399.66     87.84 o 
   7  -5   5      879.83     1032.03     80.47 o 
   9  -5   5      718.02      876.50    121.27 o 
  11  -5   5      667.97      760.61    104.15 o 
  13  -5   5     1600.58     1704.86    139.21 o 
  15  -5   5     1060.58     1058.60    136.49 o 
  17  -5   5      256.41      241.98    130.38 o 
 -22  -4   5      209.44      -23.10    228.09 o 
 -20  -4   5      756.63      747.80    210.77 o 
 -18  -4   5     1186.19     1227.09    202.11 o 
 -16  -4   5     1397.03     1157.80    179.01 o 
 -14  -4   5     1184.82     1246.35    108.53 o 
 -12  -4   5     2170.14     1861.64    140.83 o 
 -10  -4   5    10915.39    10995.05    462.86 o 
  -8  -4   5      557.36      655.52     50.01 o 
  -6  -4   5    14962.03    14523.10    380.89 o 
  -4  -4   5    11090.08    10747.71    381.54 o 
  -2  -4   5    36457.46    34369.61   1187.62 o 
   2  -4   5    17782.58    17768.96    634.82 o 
   4  -4   5    33591.72    33259.31   1032.29 o 
   6  -4   5    14574.93    13981.22    399.23 o 
   8  -4   5     9457.52     8764.70    315.37 o 
  10  -4   5     2103.31     2131.31     98.06 o 
  12  -4   5     3653.33     3548.58    207.12 o 
  14  -4   5      648.71      634.60    108.53 o 
  16  -4   5     2240.34     2187.44    172.07 o 
  18  -4   5      604.70      528.37    179.01 o 
  20  -4   5      159.33       11.55    196.33 o 
 -23  -3   5      155.00     -115.49    230.98 o 
 -21  -3   5      231.55      219.43    210.77 o 
 -19  -3   5      162.39      -17.32    153.03 o 
 -17  -3   5     1576.88     1354.13    184.79 o 
 -15  -3   5     2055.12     1927.62    148.31 o 
 -13  -3   5      312.11      445.11     63.76 o 
 -11  -3   5     2268.14     2409.79    110.44 o 
  -9  -3   5     1420.35     1803.86     74.38 o 
  -7  -3   5      175.77      229.77     41.17 o 
  -5  -3   5      479.29      535.05     64.44 o 
  -3  -3   5      987.97     1084.66     52.19 o 
  -1  -3   5      724.58      860.24     50.40 o 
   1  -3   5     4132.35     3929.01    192.92 o 
   3  -3   5     2292.16     2100.26     62.27 o 
   5  -3   5     1438.98     1541.46     63.36 o 
   7  -3   5     1318.29     1351.70     65.26 o 
   9  -3   5      397.27      728.96     85.41 o 
  11  -3   5     1197.16     1186.17     62.88 o 
  13  -3   5      548.38      796.75    126.27 o 
  15  -3   5      314.81      681.47     81.11 o 
  17  -3   5      343.36      320.49    155.91 o 
  19  -3   5      693.21      554.36    190.56 o 
  21  -3   5      276.98       95.28    207.88 o 
 -24  -2   5      625.29      461.96    259.85 o 
 -22  -2   5      805.86      487.95    222.32 o 
 -20  -2   5       66.26      156.84    148.69 o 
 -18  -2   5      309.44      335.08     87.75 o 
 -16  -2   5     4629.98     4516.20    175.13 o 
 -14  -2   5     2107.63     1940.79     77.72 o 
 -12  -2   5    15161.23    14291.85    382.01 o 
 -10  -2   5    18575.53    17648.67    511.11 o 
  -8  -2   5     2623.71     2957.02     94.53 o 
  -6  -2   5    73953.24    72540.09   2939.88 o 
  -4  -2   5    17276.18    17855.09    550.17 o 
  -2  -2   5    14231.17    12742.34    492.02 o 
   0  -2   5    26014.34    27109.56    840.05 o 
   2  -2   5    18155.66    17497.77    390.05 o 
   4  -2   5    19994.98    22007.94    535.72 o 
   6  -2   5    23379.05    24750.35    689.71 o 
   8  -2   5    32706.11    30543.57    707.90 o 
  10  -2   5      679.36      537.71     39.56 o 
  12  -2   5    28080.68    27965.84    736.71 o 
  14  -2   5    14623.75    13441.02    379.80 o 
  16  -2   5     3503.62     3469.71    163.74 o 
  18  -2   5     1120.31     1200.90     96.88 o 
  20  -2   5      400.40      467.74    190.56 o 
  22  -2   5      477.95      470.63    190.56 o 
 -23  -1   5      298.97      259.85    222.32 o 
 -21  -1   5     1275.14     1174.72    119.37 o 
 -19  -1   5      563.15      565.71    108.84 o 
 -17  -1   5     3048.48     2934.19    143.47 o 
 -15  -1   5    21282.74    20459.06    652.60 o 
 -13  -1   5    26743.95    25875.81    708.81 o 
 -11  -1   5     2641.22     2604.94     82.76 o 
  -9  -1   5    54718.14    54664.91   1399.33 o 
  -7  -1   5    68572.47    71393.59   1615.32 o 
  -5  -1   5      824.84      903.00     28.23 o 
  -3  -1   5   104881.54   109468.60   2341.40 o 
  -1  -1   5     1551.52     1816.37     39.22 o 
   3  -1   5    18986.93    18383.10    382.78 o 
   5  -1   5    40625.90    42752.97    868.29 o 
   7  -1   5     4052.63     3536.19     84.58 o 
   9  -1   5    57330.25    55028.34   1229.11 o 
  11  -1   5    47368.81    48993.39   1087.56 o 
  13  -1   5     1566.88     1525.82     58.26 o 
  15  -1   5     9416.38     9323.30    270.13 o 
  17  -1   5      992.00     1129.95     90.55 o 
  19  -1   5      637.76      624.78    105.07 o 
  21  -1   5      379.53      344.73    102.29 o 
  23  -1   5      754.69      626.54    239.64 o 
 -24   0   5       51.01     -119.48    141.51 o 
 -22   0   5     1223.47     1071.56    234.87 o 
 -20   0   5      414.93      413.73     93.56 o 
 -18   0   5      309.65      242.01     80.63 o 
 -16   0   5     1876.00     2084.38    116.27 o 
 -14   0   5        2.28      199.22     51.69 o 
 -12   0   5      685.26      927.59     84.91 o 
 -10   0   5       55.68      525.48     69.29 o 
  -8   0   5        8.76       47.18     27.58 o 
  -6   0   5      338.23      406.74     34.03 o 
  -4   0   5       64.29       95.61      8.54 o 
  -2   0   5       94.46      -10.54     10.54 o 
   0   0   5      119.38       74.47      6.62 o 
   2   0   5       58.18        2.41      6.95 o 
   4   0   5      750.88      576.12     20.35 o 
   6   0   5     1713.30     1935.06     43.15 o 
   8   0   5      400.13      397.52     23.89 o 
  10   0   5     2438.91     3156.19     83.62 o 
  12   0   5     2330.33     2933.06    160.11 o 
  14   0   5       10.69      114.52     37.44 o 
  16   0   5     1134.68     1612.90    200.87 o 
  18   0   5     1405.56     1228.75    103.32 o 
  20   0   5      415.94      364.87    101.46 o 
  22   0   5      142.51      196.55    110.31 o 
  24   0   5      560.11      628.85    132.95 o 
 -23   1   5      243.75      111.09    122.44 o 
 -21   1   5     1392.65     1340.94    139.90 o 
 -19   1   5      595.91      554.47     95.98 o 
 -17   1   5     2840.48     2695.43    141.60 o 
 -15   1   5    20704.51    19923.07    489.63 o 
 -13   1   5    29336.60    28164.51    608.48 o 
 -11   1   5     2389.86     2350.79     68.21 o 
  -9   1   5    54678.16    53794.83   1018.00 o 
  -7   1   5    71999.01    74285.45   1260.56 o 
  -5   1   5     1057.77     1129.96     24.31 o 
  -3   1   5   108288.32   114804.59   1979.20 o 
  -1   1   5     1065.69     1309.98     30.60 o 
   1   1   5      386.31      333.37      9.78 o 
   3   1   5    19457.20    18436.85    328.53 o 
   5   1   5    38186.39    41414.63    791.92 o 
   7   1   5     3839.40     3449.94     71.63 o 
   9   1   5    58504.34    56104.56   1104.12 o 
  11   1   5    45961.53    48988.92    925.15 o 
  13   1   5     1639.18     1636.30     57.52 o 
  15   1   5     8788.25     8507.94    208.80 o 
  17   1   5     1093.54     1160.20     85.72 o 
  19   1   5      570.68      478.11    101.62 o 
  21   1   5      396.32      355.53    142.82 o 
  23   1   5      651.17      662.07    127.84 o 
 -24   2   5      760.87      932.02    261.19 o 
 -22   2   5      813.44      744.04    209.40 o 
 -20   2   5      167.02      191.82    103.19 o 
 -18   2   5      297.72      347.45     63.42 o 
 -16   2   5     4066.99     4096.86    128.68 o 
 -14   2   5     1869.01     1755.70     68.68 o 
 -12   2   5    13609.08    12853.50    234.91 o 
 -10   2   5    19633.09    18136.69    358.79 o 
  -8   2   5     1921.40     2358.41     57.06 o 
  -6   2   5    64885.27    67410.09   1259.51 o 
  -4   2   5    16679.75    17139.47    319.36 o 
  -2   2   5    11468.26    10964.16    231.55 o 
   0   2   5    23244.84    24715.35    440.08 o 
   2   2   5    16361.02    15585.39    263.25 o 
   4   2   5    18258.73    19831.88    376.26 o 
   6   2   5    26577.98    28033.53    467.01 o 
   8   2   5    27851.16    26537.25    478.25 o 
  10   2   5      781.06      690.90     29.39 o 
  12   2   5    28952.34    29098.93    544.68 o 
  14   2   5    13618.70    12763.14    299.57 o 
  16   2   5     4025.97     3914.40    112.77 o 
  18   2   5     1125.79     1182.69     82.05 o 
  20   2   5      506.91      579.13    141.27 o 
  22   2   5      358.40      330.91    123.34 o 
 -23   3   5      154.40      197.69    130.38 o 
 -21   3   5      314.05      268.63    119.22 o 
 -19   3   5      101.97      136.17     86.66 o 
 -17   3   5     1778.07     1868.79     81.51 o 
 -15   3   5     2231.16     2106.22     80.57 o 
 -13   3   5      384.28      643.41     83.00 o 
 -11   3   5     2450.83     2658.49     88.80 o 
  -9   3   5     1687.63     1995.76    128.26 o 
  -7   3   5      255.39      330.97     45.33 o 
  -5   3   5      432.05      413.15     74.60 o 
  -3   3   5     1136.28     1323.55     97.76 o 
  -1   3   5      633.05      719.49     22.67 o 
   1   3   5     4220.36     4159.14     73.87 o 
   3   3   5     2342.86     2197.28     46.87 o 
   5   3   5     1551.42     1585.24     41.77 o 
   7   3   5     1339.53     1441.98     42.35 o 
   9   3   5      459.72      741.46     43.60 o 
  11   3   5     1104.33     1048.32     36.10 o 
  13   3   5      556.60      783.02     53.08 o 
  15   3   5      277.99      470.92     54.48 o 
  17   3   5      333.75      356.74     55.74 o 
  19   3   5      761.53      697.63    132.52 o 
  21   3   5      239.74      216.51    114.97 o 
 -22   4   5      249.86       33.49    148.80 o 
 -20   4   5      784.88      723.16     84.86 o 
 -18   4   5      953.58     1178.93     72.69 o 
 -16   4   5     1552.94     1583.63     71.15 o 
 -14   4   5     1400.60     1456.96     62.27 o 
 -12   4   5     2841.53     2617.24     70.63 o 
 -10   4   5    11699.05    11290.61    229.35 o 
  -8   4   5      692.17      885.34     32.20 o 
  -6   4   5    16045.97    15569.81    312.35 o 
  -4   4   5    11956.45    11370.33    278.83 o 
  -2   4   5    38217.77    36374.27    620.75 o 
   0   4   5     6590.44     6226.33    106.66 o 
   2   4   5    19488.42    19428.18    335.39 o 
   4   4   5    31036.92    30511.27    573.12 o 
   6   4   5    13760.43    13240.85    236.99 o 
   8   4   5     9756.73     9134.96    185.80 o 
  10   4   5     1621.54     1635.75     49.91 o 
  12   4   5     4486.52     4322.84    103.20 o 
  14   4   5      600.32      598.85     51.76 o 
  16   4   5     2019.72     2164.03     90.78 o 
  18   4   5      448.86      443.56     65.54 o 
  20   4   5      142.79      228.45    105.38 o 
 -19   5   5      157.37      139.87     78.95 o 
 -17   5   5      224.44      284.36     60.33 o 
 -15   5   5      490.93      627.91     54.69 o 
 -13   5   5      121.07      293.68     57.80 o 
 -11   5   5      247.63      373.05     43.64 o 
  -9   5   5      508.66      516.61     37.12 o 
  -7   5   5      311.94      509.92     49.52 o 
  -5   5   5     2412.39     2499.33     89.53 o 
  -3   5   5      156.69      185.72     31.18 o 
  -1   5   5      141.11      358.47     59.88 o 
   1   5   5     6115.31     5831.71    115.14 o 
   3   5   5     1692.86     1821.07     62.35 o 
   5   5   5     1796.92     1774.86     62.52 o 
   7   5   5     1165.98     1285.27     54.70 o 
   9   5   5     1121.68     1213.97     47.95 o 
  11   5   5      704.72      760.23     47.53 o 
  13   5   5     1766.16     1706.36     75.13 o 
  15   5   5     1283.03     1349.60     70.22 o 
  17   5   5      289.04      414.00     68.25 o 
  19   5   5      804.75      745.18     97.89 o 
 -18   6   5       48.67      117.30     78.66 o 
 -16   6   5       15.40       -5.65     71.02 o 
 -14   6   5      266.56      255.63     91.08 o 
 -12   6   5      217.96      257.90     76.37 o 
 -10   6   5       40.79      115.15     50.94 o 
  -8   6   5      199.83      268.94     60.45 o 
  -6   6   5      160.75      203.61     49.32 o 
  -4   6   5      519.35      605.86     53.59 o 
  -2   6   5     1446.69     1611.68     56.60 o 
   0   6   5      555.76      760.49     53.24 o 
   2   6   5      334.89      494.65     43.38 o 
   4   6   5      783.44      746.46     54.43 o 
   6   6   5      615.43      699.00     74.78 o 
   8   6   5       31.04       67.43     47.06 o 
  10   6   5       88.41      130.18     44.00 o 
  12   6   5       61.36       85.53     50.65 o 
  14   6   5      291.05      327.84     59.33 o 
  16   6   5       69.21      112.88     65.98 o 
 -13   7   5       34.88      118.49    150.83 o 
 -11   7   5      679.32      706.28    145.57 o 
  -9   7   5      954.59      954.22     85.92 o 
  -7   7   5      462.14      463.81     66.57 o 
  -5   7   5      395.63      481.97     61.89 o 
  -3   7   5     1363.73     1361.64     70.23 o 
  -1   7   5      368.16      510.06     61.72 o 
   1   7   5     2016.54     2075.64     75.96 o 
   3   7   5      424.09      567.95     52.15 o 
   5   7   5     1032.83     1083.03     67.82 o 
   7   7   5      314.37      278.31     58.01 o 
   9   7   5      199.19      187.22     61.77 o 
  11   7   5      214.70       79.26    119.10 o 
  13   7   5      595.10      541.62    105.10 o 
 -10   8   5      231.49       67.95    132.24 o 
  -8   8   5      192.01      141.00     91.02 o 
  -6   8   5       43.33       39.48     72.75 o 
  -4   8   5       96.60       44.00     66.85 o 
  -2   8   5       51.00       42.77     63.09 o 
   0   8   5      163.49      211.98    133.47 o 
   2   8   5       63.80      192.69    181.69 o 
   4   8   5      162.60      182.97     68.48 o 
   6   8   5       11.58      -68.30     68.30 o 
   8   8   5       33.17      -27.39     70.12 o 
  -8  -8   6      116.86      179.01    245.42 o 
  -6  -8   6       52.54      190.56    219.43 o 
  -4  -8   6       87.62      577.46    268.52 o 
  -2  -8   6       25.38      147.25    225.21 o 
   0  -8   6      150.85      473.51    242.53 o 
   2  -8   6      175.61      173.24    245.42 o 
   4  -8   6       14.98      358.02    251.19 o 
   6  -8   6      156.08      389.78    271.40 o 
   8  -8   6        4.77      300.28    303.16 o 
 -11  -7   6      187.94      170.35    210.77 o 
  -9  -7   6       14.93      291.61    202.11 o 
  -7  -7   6      189.11      144.36    181.90 o 
  -5  -7   6      211.36      242.53    190.56 o 
  -3  -7   6       28.22      199.22    190.56 o 
  -1  -7   6       63.98      329.48    134.33 o 
   1  -7   6       86.34      395.56    207.88 o 
   3  -7   6       26.53      216.55    207.88 o 
   5  -7   6      108.70      320.49    216.55 o 
   7  -7   6       72.82      421.54    230.98 o 
   9  -7   6      178.91      297.39    262.74 o 
  11  -7   6      176.46      404.22    242.53 o 
  13  -7   6      241.36      490.84    262.74 o 
 -12  -6   6      174.15      127.04    153.03 o 
 -10  -6   6      733.06      739.14    176.12 o 
  -8  -6   6      241.49      334.92    170.35 o 
  -6  -6   6     2261.33     2280.95    236.76 o 
  -4  -6   6     1055.97     1239.46    136.79 o 
  -2  -6   6     3501.58     3265.05    223.49 o 
   0  -6   6     3377.66     3235.55    217.25 o 
   2  -6   6      987.96      982.48    124.95 o 
   4  -6   6     2730.98     2503.68    172.51 o 
   6  -6   6     1031.95      921.04    202.11 o 
   8  -6   6      481.17      568.79    216.55 o 
  10  -6   6      647.90      499.50    205.00 o 
  12  -6   6      189.98       49.08    207.88 o 
  14  -6   6      428.12      626.54    251.19 o 
  16  -6   6      526.47      819.99    271.40 o 
 -19  -5   6      308.18       49.08    193.45 o 
 -17  -5   6      327.72       86.62    184.79 o 
 -15  -5   6     2555.03     2101.94    236.76 o 
 -13  -5   6      874.73      950.95    109.10 o 
 -11  -5   6      696.32      721.55     99.04 o 
  -9  -5   6       97.74       -6.07     89.51 o 
  -7  -5   6     2937.76     2935.64    162.22 o 
  -5  -5   6     1577.59     1551.37    148.66 o 
  -3  -5   6     5832.89     5477.93    194.17 o 
  -1  -5   6     2281.17     2222.97    141.79 o 
   1  -5   6     8114.24     7930.97    384.81 o 
   3  -5   6     7934.74     7195.78    312.19 o 
   5  -5   6     1130.57      945.38    105.22 o 
   7  -5   6     1985.20     1963.89    124.92 o 
   9  -5   6        5.62       83.32     77.62 o 
  11  -5   6      545.39      717.20    118.38 o 
  13  -5   6      274.45      346.08    110.24 o 
  15  -5   6     2123.08     2018.08    167.11 o 
  17  -5   6      282.28      340.16    135.15 o 
 -22  -4   6       29.77     -222.32    222.32 o 
 -20  -4   6       37.41     -193.45    193.45 o 
 -18  -4   6      244.24      239.64    173.24 o 
 -16  -4   6      210.47      219.43    153.03 o 
 -14  -4   6      412.48      506.72    122.71 o 
 -12  -4   6      492.94      507.05     83.71 o 
 -10  -4   6     1352.45     1290.07    184.55 o 
  -8  -4   6      847.90      929.33     87.93 o 
  -6  -4   6     1766.47     1525.56     66.05 o 
  -4  -4   6     1632.80     1772.03     70.58 o 
  -2  -4   6     2641.35     2756.07    121.94 o 
   0  -4   6     3462.48     3435.83    186.23 o 
   2  -4   6     1020.08     1149.55     70.74 o 
   4  -4   6      365.07      442.17     61.83 o 
   6  -4   6     1484.42     1614.68     79.02 o 
   8  -4   6      286.39      580.87     57.97 o 
  10  -4   6       64.35      175.62     58.17 o 
  12  -4   6     2030.75     1862.11    138.95 o 
  14  -4   6       96.14      259.03    101.05 o 
  16  -4   6      651.53      633.18    166.02 o 
  18  -4   6      337.10      190.56    170.35 o 
  20  -4   6      210.40       54.86    202.11 o 
 -23  -3   6      978.47      713.16    256.97 o 
 -21  -3   6     1205.68     1160.68    233.87 o 
 -19  -3   6       37.87       49.08    179.01 o 
 -17  -3   6      281.67      343.59    161.69 o 
 -15  -3   6      426.25      430.99    100.67 o 
 -13  -3   6     9364.79     9381.71    286.25 o 
 -11  -3   6    15855.86    15633.99    403.77 o 
  -7  -3   6    18095.59    18709.62    680.30 o 
  -5  -3   6    34335.89    32889.32   1110.68 o 
  -1  -3   6     1032.75     1423.63     88.79 o 
   1  -3   6    29500.24    30636.99   1347.09 o 
   7  -3   6    10585.17    10612.00    343.58 o 
   9  -3   6    10822.41    10749.33    341.51 o 
  11  -3   6     4799.73     4568.82    136.34 o 
  13  -3   6     5405.79     5341.74    174.89 o 
  15  -3   6    13735.88    12401.03    472.12 o 
  17  -3   6      900.14      791.97    150.14 o 
  19  -3   6     1741.42     1712.15    239.64 o 
  21  -3   6     1104.21     1198.22    202.11 o 
 -24  -2   6      530.79      606.33    225.21 o 
 -22  -2   6      427.44      349.36    225.21 o 
 -20  -2   6       56.42      129.93    183.34 o 
 -18  -2   6     2403.73     2436.79    184.52 o 
 -16  -2   6     5677.51     5823.10    220.24 o 
 -14  -2   6     3449.02     3653.74    121.48 o 
 -12  -2   6     6712.59     6851.70    214.15 o 
 -10  -2   6    14133.94    14014.08    527.12 o 
  -8  -2   6     3502.40     3386.41    185.40 o 
  -6  -2   6     4659.56     4825.91    154.08 o 
  -4  -2   6     7739.39     7797.68    352.28 o 
  -2  -2   6     4478.27     2958.44    480.73 o 
   0  -2   6    15766.52    15879.37    452.41 o 
   2  -2   6    40518.98    41299.70    853.69 o 
   4  -2   6    21183.23    22379.42    543.56 o 
   6  -2   6    20203.37    19990.48    525.16 o 
   8  -2   6    29737.65    28869.93    667.17 o 
  10  -2   6     1554.40     1436.89     60.04 o 
  12  -2   6     6436.28     6601.61    177.98 o 
  14  -2   6     5191.33     5001.68    157.97 o 
  16  -2   6     1090.80     1099.11     71.76 o 
  18  -2   6      246.41      213.58     81.61 o 
  20  -2   6     2880.32     2188.55    259.85 o 
  22  -2   6     1106.79      941.25    239.64 o 
 -23  -1   6      212.82      177.39    166.82 o 
 -21  -1   6      163.40       67.78    179.99 o 
 -19  -1   6      773.01      834.35    153.10 o 
 -17  -1   6     1389.93     1453.69     99.59 o 
 -15  -1   6      594.19      773.33     96.68 o 
 -13  -1   6     6636.12     6995.95    207.56 o 
 -11  -1   6    10151.27     9967.72    251.32 o 
  -9  -1   6     4710.17     5301.66    150.84 o 
  -7  -1   6    14496.88    14297.10    360.29 o 
  -5  -1   6    16924.19    17175.13    354.76 o 
  -3  -1   6     6218.68     6248.32    127.00 o 
  -1  -1   6     3045.62     2809.87     59.32 o 
   1  -1   6     6830.75     6938.65    156.38 o 
   3  -1   6    10823.65    11171.55    240.15 o 
   5  -1   6    19578.05    19408.94    373.90 o 
   7  -1   6    11382.40    12431.39    292.27 o 
   9  -1   6     8422.34     7802.50    182.61 o 
  11  -1   6    15656.31    15358.41    346.44 o 
  13  -1   6      149.90      140.76     34.78 o 
  15  -1   6     2400.71     2567.13    108.08 o 
  17  -1   6     1055.31     1035.80     93.78 o 
  19  -1   6      263.34      253.18     88.97 o 
  21  -1   6      253.37      287.90    110.05 o 
  23  -1   6      768.10      716.04    236.76 o 
 -24   0   6       30.85       27.35    137.69 o 
 -22   0   6       17.79      -44.34    180.10 o 
 -20   0   6      124.56       88.46     96.47 o 
 -18   0   6      406.29      358.43     80.91 o 
 -16   0   6    17651.53    18040.33    525.93 o 
 -14   0   6    38852.35    38294.74    917.01 o 
 -12   0   6    11239.68    11128.33    274.77 o 
 -10   0   6   138548.33   141099.84   3125.49 o 
  -8   0   6    68184.91    67751.98   1501.21 o 
  -6   0   6     5693.38     5811.19    119.16 o 
  -4   0   6     9267.20     8660.21    167.01 o 
  -2   0   6     3555.78     3869.91     76.03 o 
   0   0   6    12284.49    14442.23    233.34 o 
   2   0   6     9920.33    13395.24    265.31 o 
   4   0   6    75034.67    77643.12   1536.76 o 
   6   0   6    13864.37    14674.53    292.69 o 
   8   0   6    40493.63    38640.78    855.26 o 
  10   0   6    15025.05    16384.56    342.88 o 
  12   0   6      753.28      568.16     38.02 o 
  14   0   6    17339.48    16173.15    429.61 o 
  16   0   6     1360.14     1531.75    159.61 o 
  18   0   6       25.82       20.83     77.93 o 
  20   0   6     1472.82     1395.28    133.56 o 
  22   0   6      154.42      169.24    112.01 o 
  24   0   6      903.46      942.22    194.18 o 
 -23   1   6      208.65      203.30    120.50 o 
 -21   1   6      171.31       96.66    106.79 o 
 -19   1   6      717.48      759.55    119.73 o 
 -17   1   6     1419.59     1366.68     77.11 o 
 -15   1   6      611.88      811.13     78.23 o 
 -13   1   6     7520.57     7797.02    178.37 o 
 -11   1   6     9499.40     8903.43    191.21 o 
  -9   1   6     4846.93     5503.15    114.81 o 
  -7   1   6    15041.16    15346.90    271.98 o 
  -5   1   6    16439.94    16753.79    288.70 o 
  -3   1   6     5677.47     5750.30    103.45 o 
  -1   1   6     3064.37     2867.97     48.53 o 
   1   1   6     6928.60     6887.66    107.43 o 
   3   1   6    10554.37    10609.18    207.28 o 
   5   1   6    18474.45    18595.57    360.18 o 
   7   1   6    12420.90    13489.89    262.09 o 
   9   1   6     8413.83     8039.19    164.80 o 
  11   1   6    15407.13    15319.23    308.62 o 
  13   1   6      189.62      282.79     35.10 o 
  15   1   6     2456.09     2418.02     82.66 o 
  17   1   6     1164.61      996.85     85.02 o 
  19   1   6      268.55      233.30    113.78 o 
  21   1   6      192.11      343.16    146.90 o 
  23   1   6      797.14      776.91    136.01 o 
 -24   2   6      544.72      421.00    162.37 o 
 -22   2   6      521.10      426.08    126.40 o 
 -20   2   6       48.69       37.43     95.51 o 
 -18   2   6     2642.48     2585.27    114.81 o 
 -16   2   6     5971.13     5831.95    163.50 o 
 -14   2   6     2931.23     3114.06     95.92 o 
 -12   2   6     7005.29     7175.44    137.09 o 
 -10   2   6    17501.78    17077.63    313.24 o 
  -8   2   6     4534.06     4308.66     78.67 o 
  -6   2   6     3824.43     4472.83    181.35 o 
  -4   2   6     8868.33     8822.61    162.16 o 
  -2   2   6     3688.69     2967.54     58.00 o 
   0   2   6    16086.30    16116.87    250.50 o 
   2   2   6    40282.66    40445.29    621.10 o 
   4   2   6    22371.30    22572.68    384.08 o 
   6   2   6    21105.28    20721.02    371.21 o 
   8   2   6    25308.51    24791.23    471.90 o 
  10   2   6     1595.13     1518.87     47.92 o 
  12   2   6     6248.08     6200.47    130.39 o 
  14   2   6     4343.25     4597.37    126.41 o 
  16   2   6      758.08      805.71     54.51 o 
  18   2   6      353.51      397.76     80.62 o 
  20   2   6     2853.17     2852.33    172.17 o 
  22   2   6      808.19      691.68    133.02 o 
 -23   3   6     1132.38     1241.19    252.40 o 
 -21   3   6     1024.49     1041.56    129.81 o 
 -19   3   6       88.99      135.66     74.14 o 
 -17   3   6      110.94      320.81     52.74 o 
 -15   3   6      262.46      330.79     47.90 o 
 -13   3   6    10107.01     9908.75    226.96 o 
 -11   3   6    13709.23    13348.20    269.91 o 
  -9   3   6     1883.42     1886.76     51.28 o 
  -7   3   6    15864.53    16532.57    313.44 o 
  -5   3   6    32579.09    31533.44    648.25 o 
  -3   3   6    13933.17    14953.84    306.66 o 
  -1   3   6     1335.83     1735.39     34.57 o 
   1   3   6    33972.86    34853.38    595.18 o 
   3   3   6     6033.38     6403.31    121.81 o 
   5   3   6    12233.47    12027.52    224.45 o 
   7   3   6    10503.86    10602.91    195.41 o 
   9   3   6    12778.60    12329.42    219.53 o 
  11   3   6     4368.28     3958.10     91.52 o 
  13   3   6     5559.60     5501.01    140.01 o 
  15   3   6    15008.78    14175.08    316.21 o 
  17   3   6      761.11      767.34     62.17 o 
  19   3   6     2227.15     2374.71    139.27 o 
  21   3   6      938.52     1100.11    136.27 o 
 -22   4   6       14.31      -39.14    151.27 o 
 -20   4   6        9.04      -14.14     77.05 o 
 -18   4   6      228.86      265.87     60.33 o 
 -16   4   6      158.35      199.55     50.69 o 
 -14   4   6      277.06      371.45     45.21 o 
 -12   4   6      360.28      400.48     46.59 o 
 -10   4   6     1250.26     1285.65    115.90 o 
  -8   4   6      639.11      766.64     30.05 o 
  -6   4   6     1563.59     1624.27     98.35 o 
  -4   4   6     1413.83     1629.76     72.58 o 
  -2   4   6     2520.18     3093.67     78.56 o 
   0   4   6     2902.60     2895.41     55.91 o 
   2   4   6      961.29     1134.94     61.05 o 
   4   4   6      368.12      401.65     60.30 o 
   6   4   6     1440.83     1556.03     56.18 o 
   8   4   6      242.63      385.80     30.67 o 
  10   4   6       99.66      115.89     26.94 o 
  12   4   6     2028.36     2047.37     68.72 o 
  14   4   6      206.27      214.41     48.61 o 
  16   4   6      666.49      741.15     61.89 o 
  18   4   6      281.14      341.66     65.97 o 
  20   4   6      239.00      195.77    106.46 o 
 -19   5   6      359.17      440.69     76.66 o 
 -17   5   6      273.27      271.94     61.15 o 
 -15   5   6     2504.60     2342.10     90.79 o 
 -13   5   6      924.46     1093.60     71.51 o 
 -11   5   6      884.15      955.58     51.58 o 
  -9   5   6       63.48      173.58     37.07 o 
  -7   5   6     2978.06     3056.09     92.16 o 
  -5   5   6     2403.46     2325.54     78.14 o 
  -3   5   6     5193.59     4970.13    125.97 o 
  -1   5   6     1940.45     1807.97     44.95 o 
   1   5   6     8551.92     8496.86    162.13 o 
   3   5   6     6971.56     6293.01    151.76 o 
   5   5   6      535.54      465.46     51.22 o 
   7   5   6     1898.73     1806.04     63.43 o 
   9   5   6        6.81      -11.77     41.35 o 
  11   5   6      499.90      641.13     39.38 o 
  13   5   6      378.50      420.40     51.73 o 
  15   5   6     2156.42     2159.94     90.93 o 
  17   5   6      247.91      263.38     66.08 o 
  19   5   6      270.27      329.80     94.47 o 
 -18   6   6      400.56      435.50     93.20 o 
 -16   6   6       80.46       49.66     59.23 o 
 -14   6   6      426.44      506.55     94.15 o 
 -12   6   6      174.04      179.24     75.59 o 
 -10   6   6      655.76      722.35     61.10 o 
  -8   6   6      311.26      420.43     63.21 o 
  -6   6   6     2116.63     2157.99     90.58 o 
  -4   6   6      977.41     1048.79     57.42 o 
  -2   6   6     4196.55     3875.95    106.18 o 
   0   6   6     3941.59     3832.19     90.52 o 
   2   6   6      823.93      759.69     41.89 o 
   4   6   6     2534.13     2267.48     75.03 o 
   6   6   6     1018.99     1048.91     68.42 o 
   8   6   6      646.00      632.31     46.17 o 
  10   6   6      563.21      433.73     48.24 o 
  12   6   6      466.37      458.24     58.13 o 
  14   6   6      492.51      449.95     61.56 o 
  16   6   6      580.17      605.14     80.89 o 
 -13   7   6       57.50      168.84    123.81 o 
 -11   7   6      214.75      281.01    116.38 o 
  -9   7   6       19.86      209.71     79.18 o 
  -7   7   6      236.15      198.90     63.91 o 
  -5   7   6      226.47      270.10     59.61 o 
  -3   7   6       40.94      192.36     52.86 o 
  -1   7   6       78.74       99.42     44.67 o 
   1   7   6       97.36      245.63     48.80 o 
   3   7   6       17.39      167.65     53.99 o 
   5   7   6       87.01      116.23     53.00 o 
   7   7   6       74.96       64.97     60.87 o 
   9   7   6      162.05       52.05     68.06 o 
  11   7   6      148.15      207.11    122.41 o 
  13   7   6      237.17      324.02    138.81 o 
  -8   8   6      167.70      261.14     91.90 o 
  -6   8   6       59.27      176.60     88.40 o 
  -4   8   6       74.11      161.82     91.83 o 
  -2   8   6       95.12       75.29     57.22 o 
   0   8   6      160.44      291.81    139.35 o 
   2   8   6      170.14      244.31    184.14 o 
   4   8   6       50.52      135.07     69.84 o 
   6   8   6      134.48       53.32     72.93 o 
   8   8   6        9.29      -25.23     76.36 o 
  -8  -8   7      496.03      542.81    254.08 o 
  -6  -8   7       56.88      210.77    225.21 o 
  -4  -8   7      716.22      848.86    251.19 o 
  -2  -8   7       52.99      124.15    251.19 o 
   0  -8   7      359.07      228.09    245.42 o 
   2  -8   7      338.48      346.47    245.42 o 
   4  -8   7       76.53      210.77    277.18 o 
   6  -8   7      266.88      254.08    288.73 o 
   8  -8   7      157.87      219.43    277.18 o 
 -11  -7   7       49.59       98.17    213.66 o 
  -9  -7   7     1985.32     2099.05    274.29 o 
  -7  -7   7      984.33     1088.50    242.53 o 
  -5  -7   7      501.28      606.33    205.00 o 
  -3  -7   7     2389.53     2364.68    282.95 o 
  -1  -7   7      707.08      701.61    230.98 o 
   1  -7   7      653.07      828.65    219.43 o 
   3  -7   7      758.22      929.70    230.98 o 
   5  -7   7       99.66      135.70    219.43 o 
   7  -7   7      562.02      776.68    248.31 o 
   9  -7   7      219.25      314.71    239.64 o 
  11  -7   7      472.73      681.40    259.85 o 
  13  -7   7      798.56      952.80    303.16 o 
 -12  -6   7        6.97        5.77    167.46 o 
 -10  -6   7      124.16      118.38    161.69 o 
  -8  -6   7        0.78      -57.75    164.57 o 
  -6  -6   7      877.98     1149.14    187.67 o 
  -4  -6   7     1108.78     1328.15    196.33 o 
  -2  -6   7       20.36      285.84    164.57 o 
   0  -6   7      990.69     1307.94    199.22 o 
   2  -6   7      941.06     1056.74    199.22 o 
   4  -6   7      119.16      239.64    181.90 o 
   6  -6   7       60.90      207.88    184.79 o 
   8  -6   7      146.21      282.95    190.56 o 
  10  -6   7       24.11      103.94    202.11 o 
  12  -6   7      475.57      640.98    222.32 o 
  14  -6   7      520.84      583.23    245.42 o 
  16  -6   7       91.62      -17.32    251.19 o 
 -19  -5   7       27.63      -77.96    184.79 o 
 -17  -5   7      113.96     -129.93    161.69 o 
 -15  -5   7      129.34      167.46    147.25 o 
 -13  -5   7      929.07      789.04    111.25 o 
 -11  -5   7     1852.34     1604.92    126.88 o 
  -9  -5   7     3558.78     3177.56    176.68 o 
  -7  -5   7     5206.97     5066.72    229.30 o 
  -5  -5   7       40.36       17.67     67.94 o 
  -3  -5   7     8767.34     8595.25    336.28 o 
  -1  -5   7     1160.57     1338.90    115.89 o 
   1  -5   7    11982.25    10766.65    710.27 o 
   3  -5   7     5215.30     4986.32    334.92 o 
   5  -5   7      539.14      537.03    158.80 o 
   7  -5   7     5733.39     5446.35    238.63 o 
   9  -5   7      578.82      622.99    164.57 o 
  11  -5   7     4832.92     4893.30    277.18 o 
  13  -5   7      373.16      398.62    114.78 o 
  15  -5   7     1249.21     1192.44    143.41 o 
  17  -5   7     1461.96     1556.24    265.63 o 
 -20  -4   7      133.75      -28.87    196.33 o 
 -18  -4   7     1084.60     1071.18    196.33 o 
 -16  -4   7     1181.10     1085.62    176.12 o 
 -14  -4   7     4969.87     4739.14    268.52 o 
 -12  -4   7      575.03      668.14     87.79 o 
 -10  -4   7     3538.11     3067.86    136.95 o 
  -8  -4   7     1570.46     1336.98     70.90 o 
  -6  -4   7     5266.48     5265.58    168.00 o 
  -4  -4   7     7829.25     7518.66    263.79 o 
  -2  -4   7     6258.60     6637.35    253.01 o 
   0  -4   7       22.00      112.60    112.60 o 
   2  -4   7    24055.17    24278.30    944.96 o 
   4  -4   7     8015.47     7732.65    289.85 o 
   6  -4   7     2058.14     2218.76     81.38 o 
   8  -4   7    10021.02     9486.52    292.09 o 
  10  -4   7     1606.17     1697.78    119.60 o 
  12  -4   7     3122.08     3411.70    189.05 o 
  14  -4   7      956.26      820.32    112.37 o 
  16  -4   7     1472.65     1492.93    139.28 o 
  18  -4   7     2528.13     2451.30    242.53 o 
  20  -4   7     1166.43      949.91    222.32 o 
 -23  -3   7      361.30      109.72    242.53 o 
 -21  -3   7      136.77      -23.10    207.88 o 
 -19  -3   7     1481.93     1411.88    213.66 o 
 -17  -3   7     1470.05     1420.54    193.45 o 
 -15  -3   7      660.80      625.99     69.78 o 
 -13  -3   7     1255.90     1463.59     91.16 o 
 -11  -3   7     2979.36     3262.21    130.15 o 
  -9  -3   7      477.94      480.34     73.63 o 
  -7  -3   7      536.45      594.29     57.06 o 
  -5  -3   7      268.08      280.88     37.40 o 
  -3  -3   7      624.47      537.44     45.90 o 
  -1  -3   7     4067.04     3820.54    160.94 o 
   1  -3   7     2044.22     1954.69    121.27 o 
   3  -3   7     2561.53     2669.44     95.85 o 
   5  -3   7     3199.41     3334.30    104.06 o 
   7  -3   7     2511.55     2366.28     99.71 o 
   9  -3   7      607.51      784.47     55.84 o 
  11  -3   7      147.16      301.36     43.40 o 
  13  -3   7      358.58      482.67     74.60 o 
  15  -3   7      624.50      878.96     88.42 o 
  17  -3   7      175.51       79.20    104.06 o 
  19  -3   7      787.48      811.32    199.22 o 
  21  -3   7      236.13       63.52    213.66 o 
 -24  -2   7     1112.99      935.48    265.63 o 
 -22  -2   7       10.48      -95.28    216.55 o 
 -20  -2   7      708.31      816.23    153.32 o 
 -18  -2   7     1383.69     1618.21    311.83 o 
 -16  -2   7     1733.39     1838.41    111.07 o 
 -14  -2   7    18844.31    18901.60    612.98 o 
 -12  -2   7    14513.04    14917.07    410.64 o 
 -10  -2   7    13420.82    13782.98    448.02 o 
  -8  -2   7    26079.55    25264.64    833.65 o 
  -6  -2   7    24242.90    23925.72    775.83 o 
  -4  -2   7    20356.65    21731.95    836.08 o 
  -2  -2   7    12916.04    14445.04    770.90 o 
   0  -2   7    15137.96    15800.78    491.35 o 
   2  -2   7    14836.72    15259.00    371.07 o 
   4  -2   7    30086.32    30313.46    855.04 o 
   6  -2   7     1107.52     1586.09     99.79 o 
   8  -2   7     7376.29     7302.59    239.04 o 
  10  -2   7     5498.43     5040.00    155.07 o 
  12  -2   7     2096.28     1870.74     74.51 o 
  14  -2   7     4623.21     4962.82    170.58 o 
  16  -2   7     1857.58     1519.46     84.04 o 
  18  -2   7     1436.33     1453.06    106.61 o 
  20  -2   7     2879.05     2751.57    303.16 o 
  22  -2   7     1031.64     1001.88    233.87 o 
 -23  -1   7      463.92      516.08    282.95 o 
 -21  -1   7        9.83      -84.84     99.54 o 
 -19  -1   7     1392.48     1293.16    105.35 o 
 -17  -1   7     4929.07     5138.10    192.66 o 
 -15  -1   7     3337.12     3391.96    135.19 o 
 -13  -1   7     1430.56     1618.52     95.12 o 
 -11  -1   7    37913.71    37563.82   1208.05 o 
  -9  -1   7     8155.87     7964.95    225.46 o 
  -7  -1   7     4839.39     5239.29    125.09 o 
  -5  -1   7    18196.68    20695.00    409.19 o 
  -3  -1   7     2958.60     3498.71     99.03 o 
  -1  -1   7    22158.83    22270.48    575.56 o 
   1  -1   7    36349.21    35697.08    747.39 o 
   3  -1   7     5026.56     6271.16    192.33 o 
   5  -1   7    49197.64    48570.45   1054.04 o 
   7  -1   7    91353.92    95184.59   2130.76 o 
   9  -1   7     4221.12     4203.94     98.51 o 
  11  -1   7     9718.59     9473.33    218.06 o 
  13  -1   7     3264.29     3176.61     95.16 o 
  15  -1   7     2757.86     2458.59    118.22 o 
  17  -1   7       78.97      116.87     78.56 o 
  19  -1   7     3033.40     2801.34    154.59 o 
  21  -1   7     1726.45     1893.65    134.65 o 
  23  -1   7     1521.61     1501.38    262.74 o 
 -24   0   7        8.65      -34.50    123.88 o 
 -22   0   7      277.38      201.19    109.46 o 
 -20   0   7      158.58      304.07    113.18 o 
 -18   0   7      915.55      795.05     87.59 o 
 -16   0   7       89.27      332.79     80.85 o 
 -14   0   7     1504.61     2080.05    135.33 o 
 -12   0   7     1513.80     1421.44     58.74 o 
 -10   0   7      763.14     1245.36     72.66 o 
  -8   0   7     5424.52     5326.93    117.68 o 
  -6   0   7      863.40      788.36     28.07 o 
  -4   0   7     1859.30     1778.10     38.40 o 
  -2   0   7      691.27      659.21     20.21 o 
   0   0   7      488.04      437.13     14.33 o 
   2   0   7     2226.66     2354.99     51.71 o 
   4   0   7     1103.54     1241.90     33.22 o 
   6   0   7     1780.90     1341.36     37.18 o 
   8   0   7       61.69       93.39     19.99 o 
  10   0   7      250.29      335.84     23.22 o 
  12   0   7       69.44      -25.99     25.99 o 
  14   0   7      149.81      223.14     46.29 o 
  16   0   7     2802.82     2661.49    123.02 o 
  18   0   7      836.64      757.07     96.10 o 
  20   0   7       66.18       16.73     99.19 o 
  22   0   7     1227.95     1284.45    178.89 o 
  24   0   7      124.30      253.33    142.74 o 
 -23   1   7      472.46      485.66    182.53 o 
 -21   1   7       16.99       -5.36    102.12 o 
 -19   1   7     1700.04     1676.29    116.24 o 
 -17   1   7     4468.83     4386.65    153.16 o 
 -15   1   7     2761.28     2784.11     98.39 o 
 -13   1   7     1326.05     1410.97     62.36 o 
 -11   1   7    31942.29    31626.64    698.70 o 
  -9   1   7     7175.88     6852.69    148.66 o 
  -7   1   7     4407.65     4778.20     90.15 o 
  -5   1   7    16065.99    18560.74    367.87 o 
  -3   1   7     4151.72     4593.09     74.26 o 
  -1   1   7    25655.38    25345.88    404.05 o 
   1   1   7    41640.19    40475.82    639.99 o 
   3   1   7     7169.23     8172.54    163.51 o 
   5   1   7    47812.16    47800.69    854.21 o 
   7   1   7    94325.64    98168.62   1914.16 o 
   9   1   7     3668.72     3775.17     82.96 o 
  11   1   7     9662.84     9420.32    194.02 o 
  13   1   7     3211.01     3220.52     90.39 o 
  15   1   7     3456.04     2970.09     88.44 o 
  17   1   7      152.04      110.70     69.46 o 
  19   1   7     3054.52     2724.30    160.02 o 
  21   1   7     1769.66     1799.77    171.73 o 
  23   1   7     1488.32     1579.32    181.02 o 
 -24   2   7      978.41      890.93    169.12 o 
 -22   2   7       30.47        1.58    128.93 o 
 -20   2   7      837.63      874.53    113.67 o 
 -18   2   7     1291.82     1570.66     87.18 o 
 -16   2   7     1696.13     1875.57     83.26 o 
 -14   2   7    19374.70    18882.05    459.27 o 
 -12   2   7    13645.19    13920.79    274.05 o 
 -10   2   7    16066.48    16523.58    301.29 o 
  -8   2   7    27505.89    26480.66    455.28 o 
  -6   2   7    24695.69    24538.04    432.85 o 
  -4   2   7    19374.63    20729.35    370.82 o 
  -2   2   7    13859.14    14608.35    259.33 o 
   0   2   7    17683.26    18011.91    299.79 o 
   2   2   7    17059.42    17107.86    265.27 o 
   4   2   7    34993.08    33429.07    587.01 o 
   6   2   7     1703.21     2134.07     43.27 o 
   8   2   7     8562.79     8565.79    154.35 o 
  10   2   7     6356.42     5904.52    114.65 o 
  12   2   7     1814.38     1600.66     54.31 o 
  14   2   7     5122.01     5355.56    135.18 o 
  16   2   7     1850.58     1504.57     68.96 o 
  18   2   7     1552.51     1643.54    131.69 o 
  20   2   7     2973.30     3024.71    180.33 o 
  22   2   7      829.35      938.82    230.13 o 
 -23   3   7      383.95      233.65    158.14 o 
 -21   3   7      104.61      110.15    112.51 o 
 -19   3   7     1292.65     1289.95    113.40 o 
 -17   3   7     1458.26     1505.66     71.17 o 
 -15   3   7      555.41      494.32     43.64 o 
 -13   3   7     1227.22     1529.25     79.08 o 
 -11   3   7     2809.74     3384.82    112.80 o 
  -9   3   7      558.52      629.17     27.63 o 
  -7   3   7      403.48      407.94     32.28 o 
  -5   3   7      210.80      304.73     55.04 o 
  -3   3   7      587.77      606.58     40.08 o 
  -1   3   7     3986.69     3761.73     63.14 o 
   1   3   7     1989.61     1907.94     54.21 o 
   3   3   7     2480.95     2484.40     54.39 o 
   5   3   7     3128.68     3280.80     69.06 o 
   7   3   7     2729.08     2651.23     57.38 o 
   9   3   7      736.96      874.13     38.45 o 
  11   3   7      156.60      216.13     30.32 o 
  13   3   7      317.32      357.09     43.08 o 
  15   3   7      503.05      705.32     57.72 o 
  17   3   7      137.13      149.50     55.18 o 
  19   3   7      660.93      786.88     99.39 o 
  21   3   7      180.34      157.47    123.54 o 
 -20   4   7       91.43      132.87     85.17 o 
 -18   4   7     1018.51     1143.69     71.48 o 
 -16   4   7     1134.68     1200.50     58.84 o 
 -14   4   7     4185.81     4007.71    116.67 o 
 -12   4   7      389.35      511.38     42.37 o 
 -10   4   7     3616.68     3364.20     86.52 o 
  -8   4   7     1526.63     1444.86     42.45 o 
  -6   4   7     6168.29     5982.79    125.81 o 
  -4   4   7     8109.11     7627.57    160.84 o 
  -2   4   7     5611.40     5662.61    116.09 o 
   0   4   7      605.45      570.98     22.48 o 
   2   4   7    24372.15    23657.77    417.93 o 
   4   4   7     7438.05     6721.06    133.11 o 
   6   4   7     2445.60     2519.97     58.16 o 
   8   4   7     8256.99     7897.97    163.02 o 
  10   4   7     1286.93     1396.68     48.82 o 
  12   4   7     3116.64     3374.02     95.36 o 
  14   4   7     1129.04      988.35     59.69 o 
  16   4   7     1338.38     1370.32     72.18 o 
  18   4   7     2305.13     2278.97    105.28 o 
  20   4   7     1287.77     1325.16    123.73 o 
 -19   5   7       74.53       87.95     73.20 o 
 -17   5   7      179.77      107.86     59.89 o 
 -15   5   7      136.45      279.21     53.08 o 
 -13   5   7      983.76      993.73     68.83 o 
 -11   5   7     1934.28     1754.47     75.25 o 
  -9   5   7     3657.52     3297.73     87.13 o 
  -7   5   7     4729.35     4980.42    136.10 o 
  -5   5   7       26.99      169.37     37.64 o 
  -3   5   7     8073.47     7692.31    154.55 o 
  -1   5   7     1008.11      970.62     31.56 o 
   1   5   7    12080.09    11151.54    210.50 o 
   3   5   7     4698.37     4370.68     97.81 o 
   5   5   7      579.95      596.75     38.57 o 
   7   5   7     5612.59     5140.78    113.18 o 
   9   5   7      464.53      530.45     43.96 o 
  11   5   7     4289.01     4227.87    108.31 o 
  13   5   7      333.93      344.58     52.12 o 
  15   5   7     1069.79     1214.23     70.55 o 
  17   5   7     1321.93     1277.05     80.19 o 
  19   5   7       58.15      109.47     85.01 o 
 -16   6   7      257.25      330.12     70.41 o 
 -14   6   7      275.67      390.07     98.77 o 
 -12   6   7        1.38       56.18     76.14 o 
 -10   6   7      127.68      115.37     54.11 o 
  -8   6   7        2.63       94.51     59.71 o 
  -6   6   7      932.28     1052.76     63.24 o 
  -4   6   7     1082.18     1082.13     59.79 o 
  -2   6   7       11.28      153.17     59.94 o 
   0   6   7      945.94     1063.01     77.62 o 
   2   6   7      836.83      827.61     47.83 o 
   4   6   7      147.55      215.12     68.34 o 
   6   6   7       52.07       65.85     39.96 o 
   8   6   7      165.69      194.79     46.57 o 
  10   6   7       36.08       33.98     46.41 o 
  12   6   7      526.90      612.59     56.41 o 
  14   6   7      433.61      315.65     61.58 o 
  16   6   7      140.65      188.01     69.08 o 
 -13   7   7      371.40      461.96    135.10 o 
 -11   7   7       47.46       55.75     77.02 o 
  -9   7   7     2250.56     2163.72    116.02 o 
  -7   7   7     1417.20     1584.77     83.79 o 
  -5   7   7      473.98      436.75     61.37 o 
  -3   7   7     2686.96     2560.07    102.15 o 
  -1   7   7      759.80      696.91     76.47 o 
   1   7   7      757.81      797.91     56.94 o 
   3   7   7      974.70      974.04     65.11 o 
   5   7   7       58.05       44.25     56.17 o 
   7   7   7      635.52      662.20     65.05 o 
   9   7   7      179.74      158.79     72.48 o 
  11   7   7      615.87      533.64    130.10 o 
  13   7   7      735.76      775.17     78.93 o 
  -8   8   7      484.64      473.04    100.28 o 
  -6   8   7       43.52      119.62     79.65 o 
  -4   8   7      703.08      716.08     81.37 o 
  -2   8   7       59.86       68.12     71.02 o 
   0   8   7      327.02      214.14    156.75 o 
   2   8   7      337.35      170.35    180.78 o 
   4   8   7       60.23       57.05     70.41 o 
   6   8   7      240.02      136.15     76.33 o 
   8   8   7      158.34      113.97     79.02 o 
  -8  -8   8      363.15      560.13    262.74 o 
  -6  -8   8      584.11      528.37    236.76 o 
  -4  -8   8     1084.41     1160.68    259.85 o 
  -2  -8   8      301.15      479.29    242.53 o 
   0  -8   8      493.74      456.19    245.42 o 
   2  -8   8      143.45      144.36    251.19 o 
   4  -8   8      259.26      311.83    259.85 o 
   6  -8   8      219.78      271.40    271.40 o 
   8  -8   8      536.91      666.96    297.39 o 
 -11  -7   8       76.91      -89.51    196.33 o 
  -9  -7   8      134.65      213.66    187.67 o 
  -7  -7   8      113.26      -60.63    187.67 o 
  -5  -7   8      421.17      395.56    219.43 o 
  -3  -7   8        2.00       40.42    199.22 o 
  -1  -7   8      442.77      617.88    228.09 o 
   1  -7   8      175.01      534.15    219.43 o 
   3  -7   8      110.36      112.60    213.66 o 
   5  -7   8      142.94      308.94    219.43 o 
   7  -7   8       62.09      433.09    230.98 o 
   9  -7   8       59.86      164.57    242.53 o 
  11  -7   8        0.33      407.11    291.61 o 
  13  -7   8       32.00      288.73    259.85 o 
 -12  -6   8      383.51      236.76    170.35 o 
 -10  -6   8      897.15      996.11    199.22 o 
  -8  -6   8     2097.38     2041.30    265.63 o 
  -6  -6   8      370.30      565.91    179.01 o 
  -4  -6   8     2655.88     2633.20    285.84 o 
  -2  -6   8     2587.44     2480.17    259.85 o 
   0  -6   8     1619.01     1856.52    216.55 o 
   2  -6   8      292.29      346.47    179.01 o 
   4  -6   8     1179.06     1365.68    219.43 o 
   6  -6   8       97.19      314.71    193.45 o 
   8  -6   8     2260.04     2350.24    274.29 o 
  10  -6   8      471.02      548.58    213.66 o 
  12  -6   8      426.19      594.78    222.32 o 
  14  -6   8     1708.48     1917.15    285.84 o 
  16  -6   8      177.63      112.60    254.08 o 
 -19  -5   8       38.18     -210.77    210.77 o 
 -17  -5   8      313.15      141.48    173.24 o 
 -15  -5   8      816.07      548.58    179.01 o 
 -13  -5   8      806.13      928.93    142.92 o 
 -11  -5   8      940.46      875.55    115.49 o 
  -9  -5   8     3137.09     2655.28    167.31 o 
  -7  -5   8     5065.97     4889.15    227.44 o 
  -5  -5   8     2205.57     2001.86    140.82 o 
  -3  -5   8     1858.37     1879.75    125.95 o 
   1  -5   8     7669.60     7902.47    571.68 o 
   3  -5   8     1924.22     2153.91    210.77 o 
   5  -5   8      367.69      372.46    153.03 o 
   7  -5   8      848.30      835.92    103.94 o 
   9  -5   8     1398.97     1448.72    161.69 o 
  11  -5   8     2915.29     3155.44    174.70 o 
  13  -5   8      351.52      442.70    115.07 o 
  15  -5   8     1194.11     1461.22    152.60 o 
  17  -5   8     1107.78     1100.05    254.08 o 
 -20  -4   8      400.66      216.55    202.11 o 
 -18  -4   8      646.51      609.22    187.67 o 
 -16  -4   8      634.80      744.92    164.57 o 
 -14  -4   8      198.90      245.98     88.37 o 
 -12  -4   8      796.83      923.83    183.34 o 
 -10  -4   8     1101.08     1249.12     86.49 o 
  -8  -4   8     1438.31     1421.63     71.64 o 
  -6  -4   8     1913.98     1813.73     73.24 o 
  -4  -4   8     1346.33     1449.44     91.88 o 
  -2  -4   8     1099.81     1139.43    129.93 o 
   0  -4   8      673.04      661.38     62.03 o 
   2  -4   8     1027.16     1079.84    147.25 o 
   4  -4   8       44.21       31.52     25.98 o 
   6  -4   8      929.01     1106.71     61.01 o 
   8  -4   8      818.78     1141.30     74.44 o 
  10  -4   8     2019.04     2117.41    135.97 o 
  12  -4   8      171.95      130.25     87.04 o 
  14  -4   8      452.02      609.73    108.22 o 
  16  -4   8      421.98      383.12    112.97 o 
  18  -4   8       23.24      106.83    173.24 o 
  20  -4   8       73.98      -98.17    202.11 o 
 -23  -3   8      375.40      -11.55    242.53 o 
 -21  -3   8      621.69      508.16    222.32 o 
 -19  -3   8      886.61      594.78    196.33 o 
 -17  -3   8     3871.59     3297.27    285.84 o 
 -15  -3   8     3416.98     3273.87    141.59 o 
 -13  -3   8     1982.87     2166.78    146.61 o 
 -11  -3   8    22489.15    22830.57    746.87 o 
  -9  -3   8     1066.61      965.09    109.72 o 
  -7  -3   8    17366.80    16666.27    528.55 o 
  -5  -3   8    18688.49    19014.33    662.65 o 
  -3  -3   8    10088.00    10606.27    415.61 o 
  -1  -3   8    34838.25    36007.51   1044.03 o 
   1  -3   8    36923.47    36973.80   1302.54 o 
   3  -3   8    64559.82    63626.17   1966.19 o 
   5  -3   8     7705.81     8213.28    232.62 o 
   7  -3   8    31767.66    30891.13    939.33 o 
   9  -3   8    13231.33    13142.73    427.70 o 
  13  -3   8      596.53      662.93     59.06 o 
  15  -3   8     1923.68     1720.78    134.56 o 
  17  -3   8     3483.42     3329.43    193.82 o 
  19  -3   8     4081.11     3534.03    320.49 o 
  21  -3   8     2133.81     1905.60    256.97 o 
 -22  -2   8      231.62       25.99    219.43 o 
 -20  -2   8     1719.53     1709.27    233.87 o 
 -18  -2   8     2999.52     3245.88    284.40 o 
 -16  -2   8      822.41      859.63    100.90 o 
 -14  -2   8     7065.52     7575.99    252.26 o 
 -12  -2   8     9767.55     9406.71    267.82 o 
 -10  -2   8     1006.46     1127.65     58.04 o 
  -8  -2   8     6755.22     6077.31    198.08 o 
  -6  -2   8      512.79      556.74     38.43 o 
  -2  -2   8    14935.36    15633.76    501.19 o 
   0  -2   8    15775.95    14582.31    369.08 o 
   2  -2   8      582.53      678.51     80.84 o 
   4  -2   8    22180.43    21682.55    566.42 o 
   6  -2   8    28807.54    27913.04    793.18 o 
   8  -2   8     1924.05     2070.49     72.42 o 
  10  -2   8     4302.77     4072.44    116.79 o 
  12  -2   8     2034.32     2120.28     86.82 o 
  14  -2   8     6152.84     5844.70    192.91 o 
  16  -2   8      721.63      658.68     66.06 o 
  18  -2   8     2525.40     2441.75    142.33 o 
  20  -2   8     1386.67     1411.88    199.22 o 
  22  -2   8      173.70      141.48    225.21 o 
 -23  -1   8        5.23      -23.10    193.45 o 
 -21  -1   8      360.18      440.89    102.30 o 
 -19  -1   8       82.81      251.62     86.41 o 
 -17  -1   8      961.41     1228.41     95.56 o 
 -15  -1   8     3383.74     3763.03    228.88 o 
 -13  -1   8     2694.04     2878.57    115.20 o 
 -11  -1   8     1312.76     1505.81     62.90 o 
  -9  -1   8     3038.43     2764.04     93.19 o 
  -7  -1   8      700.32      727.84     32.85 o 
  -5  -1   8      177.55      211.49     16.89 o 
  -3  -1   8     6383.08     7285.35    136.17 o 
  -1  -1   8     1004.10      917.80     30.23 o 
   1  -1   8      488.97      287.06     14.16 o 
   3  -1   8     8646.84     8740.59    165.00 o 
   5  -1   8     2368.56     1911.68     60.07 o 
   7  -1   8    15654.69    16204.02    370.36 o 
   9  -1   8     7939.60     7417.98    179.88 o 
  11  -1   8      662.85      602.46     39.41 o 
  13  -1   8      804.71      936.43     49.93 o 
  15  -1   8      619.16      516.16     51.17 o 
  17  -1   8       99.81      103.50     78.56 o 
  19  -1   8      943.93     1002.64    133.56 o 
  21  -1   8     1030.89     1020.83    116.75 o 
  23  -1   8      109.51      147.25    230.98 o 
 -24   0   8      190.41      216.24    168.70 o 
 -22   0   8      426.43      334.70    146.26 o 
 -20   0   8     4309.09     4168.68    194.53 o 
 -18   0   8     5101.94     4639.67    197.90 o 
 -16   0   8      233.23      312.63     57.98 o 
 -14   0   8    18358.64    18039.87    440.82 o 
 -12   0   8     7582.65     7648.41    194.00 o 
 -10   0   8    10456.09    11213.79    256.05 o 
  -8   0   8      754.39      899.05     36.13 o 
  -6   0   8     5951.02     6986.58    160.28 o 
  -4   0   8    58381.40    66599.43   1261.74 o 
  -2   0   8    35277.89    35135.81    664.74 o 
   0   0   8   109881.02   105311.64   1783.54 o 
   2   0   8    70771.77    75895.42   1420.54 o 
   4   0   8   156911.39   151554.11   3001.62 o 
   6   0   8    38938.83    40223.67    896.26 o 
   8   0   8     9818.15     9212.62    224.66 o 
  10   0   8    14704.68    14378.94    378.23 o 
  12   0   8       26.56      -26.29     26.29 o 
  14   0   8     3128.78     2887.12    105.38 o 
  16   0   8     7977.23     7195.49    253.27 o 
  18   0   8     6992.76     6857.64    263.56 o 
  20   0   8       10.24       71.58    101.09 o 
  22   0   8     3968.30     4189.42    219.64 o 
  24   0   8     2180.59     2170.54    272.05 o 
 -23   1   8       23.08       97.42    133.56 o 
 -21   1   8      372.64      493.47    110.96 o 
 -19   1   8      100.11      229.82     91.97 o 
 -17   1   8     1203.41     1332.50     76.00 o 
 -15   1   8     3435.47     3693.06    114.97 o 
 -13   1   8     3390.42     3482.26     91.59 o 
 -11   1   8     1268.90     1470.48     70.20 o 
  -9   1   8     3589.68     3347.85     72.26 o 
  -7   1   8      483.59      511.94     22.09 o 
  -5   1   8      196.70      284.30     15.34 o 
  -3   1   8     5291.59     6283.92    122.03 o 
  -1   1   8     1160.63     1069.19     23.02 o 
   1   1   8      384.02      256.49     14.10 o 
   3   1   8     7560.71     7689.40    157.24 o 
   5   1   8     2839.60     2357.08     46.91 o 
   7   1   8    14769.50    15182.64    312.51 o 
   9   1   8     7480.14     7058.46    151.45 o 
  11   1   8      843.89      782.42     36.69 o 
  13   1   8      716.73      889.57     44.75 o 
  15   1   8      375.34      240.53     41.94 o 
  17   1   8       72.36      120.94     69.90 o 
  19   1   8      859.74      805.50    129.29 o 
  21   1   8     1065.13     1038.09    124.57 o 
  23   1   8      116.56      349.11    130.38 o 
 -22   2   8      214.77      232.65    139.80 o 
 -20   2   8     1561.60     1588.15    162.68 o 
 -18   2   8     2879.01     2993.95    127.78 o 
 -16   2   8      729.38      799.38     56.51 o 
 -14   2   8     6746.48     6985.72    173.80 o 
 -12   2   8     9179.22     8884.60    178.89 o 
 -10   2   8     1284.64     1401.43     51.42 o 
  -8   2   8     6229.29     5836.21    117.13 o 
  -6   2   8      488.60      648.10     53.34 o 
  -4   2   8     1892.90     1880.58     44.27 o 
  -2   2   8    16714.05    16762.29    305.66 o 
   0   2   8    15342.89    14362.03    248.61 o 
   2   2   8     1002.61     1121.65     26.91 o 
   4   2   8    22604.99    21385.81    388.12 o 
   6   2   8    28158.36    28298.18    502.20 o 
   8   2   8     2035.34     2214.09     54.30 o 
  10   2   8     4126.04     3894.53     85.48 o 
  12   2   8     2426.42     2488.93     64.70 o 
  14   2   8     6457.32     6208.72    153.49 o 
  16   2   8      559.06      473.87     52.18 o 
  18   2   8     2946.84     2822.07    140.10 o 
  20   2   8     1308.41     1324.01    129.83 o 
  22   2   8      248.31      345.10    128.08 o 
 -23   3   8      396.10      478.16    162.30 o 
 -21   3   8      554.80      489.23    169.07 o 
 -19   3   8      926.26      973.83     86.20 o 
 -17   3   8     4064.61     3800.88    125.77 o 
 -15   3   8     3145.49     2931.05     91.04 o 
 -13   3   8     1821.56     1962.97     72.82 o 
 -11   3   8    24056.37    23420.96    425.56 o 
  -9   3   8      725.55      705.06     33.93 o 
  -7   3   8    17363.70    16429.69    307.45 o 
  -5   3   8    18858.85    18808.82    349.39 o 
  -3   3   8    10022.05    10134.86    183.07 o 
  -1   3   8    31441.95    32261.73    530.33 o 
   1   3   8    36689.10    34877.56    554.37 o 
   3   3   8    64001.09    62518.26   1173.75 o 
   5   3   8     7403.04     7923.84    149.02 o 
   7   3   8    30322.54    29304.50    506.33 o 
   9   3   8    15918.18    15691.50    289.75 o 
  11   3   8     5701.54     5819.87    129.28 o 
  13   3   8      680.72      715.38     48.68 o 
  15   3   8     1718.10     1657.83     72.93 o 
  17   3   8     3022.70     3052.39    119.07 o 
  19   3   8     3606.08     3489.34    168.43 o 
  21   3   8     1728.53     1691.16    195.13 o 
 -20   4   8      358.41      279.20     93.20 o 
 -18   4   8      614.45      625.14     64.71 o 
 -16   4   8      654.97      714.26     57.53 o 
 -14   4   8      193.09      377.97     62.12 o 
 -12   4   8      895.39     1048.73     63.69 o 
 -10   4   8     1256.51     1407.14     51.21 o 
  -8   4   8     1623.93     1637.43     49.79 o 
  -6   4   8     2062.72     2043.65     69.43 o 
  -4   4   8     1460.13     1589.56     64.52 o 
  -2   4   8     1338.96     1387.75     51.20 o 
   0   4   8      747.87      775.87     24.16 o 
   2   4   8     1153.68     1014.11     41.88 o 
   4   4   8      125.90       63.30     28.97 o 
   6   4   8     1058.10     1108.31     41.33 o 
   8   4   8      780.12      936.50     37.59 o 
  10   4   8     2113.77     2203.44     64.94 o 
  12   4   8      154.67      205.68     40.88 o 
  14   4   8      417.74      513.00     54.21 o 
  16   4   8      414.17      452.99     60.14 o 
  18   4   8       15.62      -49.54     72.72 o 
  20   4   8       64.86      178.66    109.19 o 
 -19   5   8       89.94      125.21     69.97 o 
 -17   5   8      206.53      168.54     55.81 o 
 -15   5   8      664.25      822.51     59.77 o 
 -13   5   8      942.21     1170.39     72.17 o 
 -11   5   8      731.59      791.46     53.97 o 
  -9   5   8     3227.13     3030.02     81.76 o 
  -7   5   8     4847.53     4821.85    133.52 o 
  -5   5   8     2798.66     2586.42     73.42 o 
  -3   5   8     2015.88     2091.38     95.31 o 
  -1   5   8     4199.21     4167.82     80.86 o 
   1   5   8     9061.46     8825.72    169.19 o 
   3   5   8     1690.16     1662.73     57.72 o 
   5   5   8      434.81      460.00     35.38 o 
   7   5   8      529.94      630.87     42.70 o 
   9   5   8     1123.50     1112.87     49.29 o 
  11   5   8     2368.79     2447.45     81.09 o 
  13   5   8      594.36      636.32     56.20 o 
  15   5   8     1123.81     1346.11     74.61 o 
  17   5   8     1048.78     1126.32     79.21 o 
  19   5   8      243.73      328.79    100.07 o 
 -16   6   8     1259.41     1272.69     84.25 o 
 -14   6   8      435.42      497.23     94.20 o 
 -12   6   8      498.71      434.66     81.84 o 
 -10   6   8      767.75      876.27     72.32 o 
  -8   6   8     2544.58     2509.54    112.89 o 
  -6   6   8      333.48      370.03     54.10 o 
  -4   6   8     2928.76     2869.80     99.18 o 
  -2   6   8     2551.22     2533.48     73.53 o 
   0   6   8     1377.38     1321.84     52.28 o 
   2   6   8      367.81      407.64     42.80 o 
   4   6   8     1078.71     1104.72     56.51 o 
   6   6   8       69.03       67.70     41.49 o 
   8   6   8     2170.86     2083.98     82.20 o 
  10   6   8      366.86      355.90     60.50 o 
  12   6   8      367.38      484.36     56.47 o 
  14   6   8     1235.20     1275.86     74.97 o 
  16   6   8      252.75      282.19     71.23 o 
 -13   7   8       36.99       75.80    126.75 o 
 -11   7   8       59.41       86.96    108.35 o 
  -9   7   8      102.42      293.25     80.17 o 
  -7   7   8      114.77      225.37     64.96 o 
  -5   7   8      379.09      521.83     64.78 o 
  -3   7   8        2.41      120.10     56.25 o 
  -1   7   8      439.84      386.60     69.86 o 
   1   7   8      187.18      236.96     51.77 o 
   3   7   8       86.03       66.89     58.40 o 
   5   7   8      139.27      106.06     61.76 o 
   7   7   8       47.51       75.34     60.03 o 
   9   7   8       41.52       68.65     69.58 o 
  11   7   8        7.45      120.77     74.91 o 
  13   7   8       20.80      113.20     81.77 o 
  -8   8   8      373.90      366.21    100.02 o 
  -6   8   8      563.13      508.17     84.76 o 
  -4   8   8     1100.47      971.22     96.47 o 
  -2   8   8      392.41      264.70     83.06 o 
   0   8   8      446.20      335.29     90.33 o 
   2   8   8      138.91      253.35    141.31 o 
   4   8   8      269.75      276.07     75.54 o 
   6   8   8      199.44       73.00     77.26 o 
   8   8   8      579.19      511.09     90.60 o 
  -8  -8   9       16.84      251.19    259.85 o 
  -6  -8   9       98.06      314.71    265.63 o 
  -4  -8   9      100.81      184.79    236.76 o 
  -2  -8   9      382.11      418.65    248.31 o 
   0  -8   9       68.50      329.15    245.42 o 
   2  -8   9      149.72      170.35    251.19 o 
   4  -8   9      266.82      666.96    297.39 o 
   6  -8   9       49.40      190.56    280.07 o 
 -11  -7   9      958.05      851.75    225.21 o 
  -9  -7   9      622.76      883.51    233.87 o 
  -7  -7   9      427.31      487.95    205.00 o 
  -5  -7   9     1410.15     1683.28    268.52 o 
  -3  -7   9      923.92      897.94    228.09 o 
  -1  -7   9      368.59      297.39    210.77 o 
   1  -7   9     1351.38     1348.36    251.19 o 
   3  -7   9     1727.20     1715.04    274.29 o 
   5  -7   9      170.33      360.91    225.21 o 
   7  -7   9     1374.80     1547.58    274.29 o 
   9  -7   9       42.70      326.26    277.18 o 
  11  -7   9      984.38     1351.24    291.61 o 
 -12  -6   9      165.23      251.19    181.90 o 
 -10  -6   9      394.20      545.70    184.79 o 
  -8  -6   9      676.53      768.02    190.56 o 
  -6  -6   9      111.85      401.33    179.01 o 
  -4  -6   9      428.30      643.86    179.01 o 
  -2  -6   9     1447.68     1443.64    207.88 o 
   0  -6   9      410.58      499.50    179.01 o 
   2  -6   9        9.74      135.70    167.46 o 
   4  -6   9      106.66      109.72    187.67 o 
   6  -6   9       98.20      381.12    202.11 o 
   8  -6   9      376.53      505.27    207.88 o 
  10  -6   9      471.00      441.75    213.66 o 
  12  -6   9      728.33     1050.97    242.53 o 
  14  -6   9      146.84      349.36    228.09 o 
  16  -6   9      361.99      485.06    268.52 o 
 -19  -5   9      287.70     -115.49    216.55 o 
 -17  -5   9      160.10       80.84    176.12 o 
 -15  -5   9      373.93      306.05    158.80 o 
 -13  -5   9      607.56      672.00    116.32 o 
 -11  -5   9     1364.73     1288.21    177.57 o 
  -9  -5   9     1323.19     1347.37    127.04 o 
  -7  -5   9       86.76      231.19     80.11 o 
  -5  -5   9     1512.84     1613.68    131.37 o 
  -3  -5   9     1570.72     1582.83    112.97 o 
  -1  -5   9     1700.96     1899.83    219.43 o 
   1  -5   9      536.14      802.66    161.69 o 
   3  -5   9      495.06      450.42    153.03 o 
   5  -5   9      756.28      782.45    170.35 o 
   7  -5   9      873.67      701.61    179.01 o 
   9  -5   9      184.74      316.97     87.29 o 
  11  -5   9      230.17      364.85    100.40 o 
  13  -5   9      479.76      553.94    117.47 o 
  15  -5   9       11.73      109.72    202.11 o 
  17  -5   9       26.23      -28.87    207.88 o 
 -20  -4   9      242.97     -158.80    196.33 o 
 -18  -4   9     1864.40     1778.56    225.21 o 
 -16  -4   9      775.99      623.65    167.46 o 
 -14  -4   9     2925.03     2632.48    162.30 o 
 -12  -4   9     2367.60     2248.83    148.01 o 
 -10  -4   9     3664.27     3772.59    166.37 o 
  -8  -4   9    11168.15    10212.46    303.73 o 
  -6  -4   9      900.40     1090.71     57.93 o 
  -4  -4   9    12773.41    12875.45    404.55 o 
  -2  -4   9    10171.15     9582.05    372.41 o 
   0  -4   9    16144.15    16799.60    759.22 o 
   2  -4   9    10651.48     9805.09    456.53 o 
   4  -4   9     3099.90     3193.53    155.17 o 
   6  -4   9    18375.85    18358.16    630.33 o 
   8  -4   9    14090.26    13784.99    468.79 o 
  10  -4   9    11464.68    11135.23    461.24 o 
  12  -4   9     1132.49     1055.01    121.27 o 
  14  -4   9     6494.18     5856.30    286.11 o 
  16  -4   9     3279.19     3170.40    198.00 o 
  18  -4   9     1085.73      880.62    199.22 o 
  20  -4   9      728.96      583.23    219.43 o 
 -21  -3   9      261.38      158.80    210.77 o 
 -19  -3   9       40.78      239.64    184.79 o 
 -17  -3   9      101.77      233.87    161.69 o 
 -15  -3   9      484.91      679.75     75.01 o 
 -13  -3   9      109.58      176.30     79.77 o 
 -11  -3   9     1805.98     1698.92    106.45 o 
  -9  -3   9      108.54       20.12     62.04 o 
  -7  -3   9      515.17      526.12     41.98 o 
  -5  -3   9     5006.96     5224.62    208.39 o 
  -3  -3   9     3209.33     2967.99    140.16 o 
  -1  -3   9     2304.01     2303.37    118.36 o 
   1  -3   9     3365.31     3438.62    116.77 o 
   3  -3   9     3775.83     3700.94    129.69 o 
   5  -3   9      796.82      767.00     43.29 o 
   7  -3   9        8.41      150.97     48.12 o 
   9  -3   9      132.58      233.52     40.87 o 
  11  -3   9      446.34      579.02     51.91 o 
  13  -3   9      464.00      423.62     56.51 o 
  15  -3   9      499.23      539.46    105.01 o 
  17  -3   9      434.09      438.87    170.35 o 
  19  -3   9      161.92      153.03    187.67 o 
  21  -3   9       53.33       43.31    213.66 o 
 -22  -2   9      264.22      259.85    225.21 o 
 -20  -2   9      381.69      509.52    140.03 o 
 -18  -2   9     2881.67     2932.62    217.99 o 
 -16  -2   9     4003.94     4429.67    190.13 o 
 -14  -2   9      420.61      530.78     82.23 o 
 -12  -2   9     1799.81     1836.57     91.95 o 
  -8  -2   9     3198.07     3103.91    103.93 o 
  -6  -2   9    10290.14    10952.53    350.08 o 
  -2  -2   9    24745.02    26491.39    830.53 o 
   0  -2   9    48226.36    47926.77   1408.21 o 
   2  -2   9     6685.89     6180.57    168.16 o 
   4  -2   9     6860.35     4091.27    271.40 o 
   6  -2   9    43425.10    40875.39   1223.49 o 
   8  -2   9     2269.62     2068.60     70.32 o 
  10  -2   9     6975.58     6289.12    202.53 o 
  12  -2   9     4717.97     4617.52    130.28 o 
  14  -2   9     2464.33     2429.09    107.21 o 
  16  -2   9      591.12      630.13     65.13 o 
  18  -2   9     3543.93     3769.95    180.25 o 
  20  -2   9     1518.82     1524.48    236.76 o 
  22  -2   9      241.42       83.73    222.32 o 
 -23  -1   9     1363.25     1244.42    254.08 o 
 -21  -1   9     3895.56     3725.99    291.60 o 
 -19  -1   9     4018.63     4106.43    197.87 o 
 -17  -1   9     3719.35     3615.24    197.44 o 
 -15  -1   9    25934.03    25934.48    855.01 o 
 -13  -1   9    18611.15    18207.84    498.80 o 
 -11  -1   9     7461.92     7292.02    195.87 o 
  -9  -1   9     3242.07     3177.86    108.61 o 
  -7  -1   9    13117.13    14348.13    357.09 o 
  -5  -1   9    52205.48    55026.63   1178.81 o 
  -3  -1   9    77132.55    76796.55   1635.71 o 
  -1  -1   9    99051.84   100030.45   2253.01 o 
   1  -1   9    23110.50    22126.17    777.85 o 
   3  -1   9   137886.30   139902.66   2812.40 o 
   5  -1   9    15685.81    16170.88    647.06 o 
   7  -1   9    17706.29    19424.13    454.61 o 
   9  -1   9    23081.51    22731.78    598.56 o 
  11  -1   9      856.27      908.34     44.69 o 
  13  -1   9     1696.39     1695.44     72.23 o 
  15  -1   9     5695.68     5415.88    149.81 o 
  17  -1   9     4255.91     4415.74    189.79 o 
  19  -1   9     1384.73     1373.68    114.65 o 
  21  -1   9     7111.23     6925.93    284.56 o 
  23  -1   9      755.69      799.78    245.42 o 
 -24   0   9      652.65      686.96    156.78 o 
 -22   0   9        2.10      215.03    134.39 o 
 -20   0   9      284.92      529.50    102.91 o 
 -18   0   9      407.30      765.88     93.19 o 
 -16   0   9     1343.93     1492.00    126.69 o 
 -14   0   9     1829.81     2106.77    103.37 o 
 -12   0   9       22.36       44.17     31.51 o 
 -10   0   9     5442.95     5292.90    120.55 o 
  -8   0   9       71.21       24.16     19.58 o 
  -6   0   9       78.55       23.99     15.43 o 
  -4   0   9     1328.46     1577.70     36.54 o 
  -2   0   9     5365.50     5337.49    104.72 o 
   0   0   9       97.14       79.34     11.04 o 
   2   0   9     4652.34     4705.03     94.14 o 
   4   0   9     4541.47     4121.13     82.33 o 
   6   0   9        3.60        6.06     16.77 o 
   8   0   9     1709.53     1501.32     54.31 o 
  10   0   9      813.72      703.65     44.41 o 
  12   0   9        8.24      -25.18     25.18 o 
  14   0   9      208.05      296.13     51.18 o 
  16   0   9      501.84      562.84     72.10 o 
  18   0   9       56.51      121.81     88.60 o 
  20   0   9      241.01      276.97    104.45 o 
  22   0   9      349.15      526.42    122.47 o 
 -23   1   9     1413.23     1151.05    161.69 o 
 -21   1   9     3996.77     4015.37    239.74 o 
 -19   1   9     4065.03     3946.95    190.48 o 
 -17   1   9     4093.85     3811.63    145.06 o 
 -15   1   9    27239.66    26822.01    642.53 o 
 -13   1   9    20087.41    19404.60    428.28 o 
 -11   1   9     7154.27     6931.53    166.65 o 
  -9   1   9     4087.38     4069.78     84.17 o 
  -7   1   9    11725.53    13164.15    273.86 o 
  -5   1   9    48333.27    51146.71   1046.81 o 
  -3   1   9    73710.87    71805.20   1460.01 o 
  -1   1   9   100293.06   102836.66   1781.13 o 
   1   1   9    17130.87    16961.22    329.60 o 
   3   1   9   145697.64   145282.47   2691.30 o 
   5   1   9    19109.63    20145.21    346.20 o 
   7   1   9    16931.64    18929.04    383.23 o 
   9   1   9    24287.36    23170.70    463.01 o 
  11   1   9      786.77      758.78     37.76 o 
  13   1   9     1211.26     1339.52     60.44 o 
  15   1   9     4728.20     4516.48    139.26 o 
  17   1   9     4105.47     4266.11    168.42 o 
  19   1   9     1437.82     1313.84    119.40 o 
  21   1   9     7234.60     7102.17    287.47 o 
  23   1   9      939.69      900.49    138.51 o 
 -22   2   9      295.16      244.77    139.57 o 
 -20   2   9      348.42      541.77    109.54 o 
 -18   2   9     2485.26     2610.07    123.42 o 
 -16   2   9     4695.89     4923.09    141.18 o 
 -14   2   9      411.65      574.44     54.21 o 
 -12   2   9     2585.60     2652.39     67.06 o 
 -10   2   9     5204.19     5262.29    108.81 o 
  -8   2   9     3527.14     3445.59     71.60 o 
  -6   2   9    10293.94    10762.81    190.12 o 
  -4   2   9     4019.91     3983.94     78.92 o 
  -2   2   9    25062.52    26038.95    448.79 o 
   0   2   9    45461.61    43723.29    710.96 o 
   2   2   9     7381.22     6899.88    116.94 o 
   4   2   9     4450.38     4149.24     85.28 o 
   6   2   9    40829.29    39347.08    708.41 o 
   8   2   9     2047.06     1966.43     52.51 o 
  10   2   9     5299.02     5081.24    116.61 o 
  12   2   9     4076.92     4039.05    100.63 o 
  14   2   9     2777.94     2686.70     87.82 o 
  16   2   9      595.23      546.76     59.42 o 
  18   2   9     3239.18     3612.17    161.98 o 
  20   2   9     1324.29     1349.04    182.55 o 
  22   2   9      360.91      315.03    125.86 o 
 -21   3   9      242.22      225.19    158.56 o 
 -19   3   9       49.87      209.84     76.14 o 
 -17   3   9      218.11      332.03     56.77 o 
 -15   3   9      333.45      500.76     55.62 o 
 -13   3   9       79.10      142.06     45.23 o 
 -11   3   9     1885.69     2075.71     81.79 o 
  -9   3   9      196.85      160.73     22.92 o 
  -7   3   9      606.43      675.28     44.62 o 
  -5   3   9     5395.44     5764.30    102.27 o 
  -3   3   9     3422.23     3129.68     61.82 o 
  -1   3   9     2414.68     2556.91     63.07 o 
   1   3   9     3271.83     3376.41     68.62 o 
   3   3   9     3712.95     3880.37     94.50 o 
   5   3   9      713.14      715.71     34.31 o 
   7   3   9       18.08      112.30     25.60 o 
   9   3   9      150.54      204.34     27.19 o 
  11   3   9      539.52      555.24     36.30 o 
  13   3   9      627.04      517.37     47.17 o 
  15   3   9      553.89      605.82     54.59 o 
  17   3   9      528.27      663.68     69.59 o 
  19   3   9      116.10      343.20     96.83 o 
  21   3   9       84.09      168.03    126.53 o 
 -20   4   9      384.57      264.02     86.97 o 
 -18   4   9     1812.80     1769.35     85.07 o 
 -16   4   9      963.66     1100.54     64.29 o 
 -14   4   9     2692.21     2460.63     87.53 o 
 -12   4   9     2524.71     2404.56     79.10 o 
 -10   4   9     4181.24     4098.93    101.00 o 
  -8   4   9    10063.04     9346.39    196.84 o 
  -6   4   9     1197.02     1315.55     46.00 o 
  -4   4   9    11924.48    11529.24    212.39 o 
  -2   4   9     9481.92     8772.44    157.95 o 
   0   4   9    19265.60    19275.37    307.55 o 
   2   4   9    11839.15    11531.31    202.51 o 
   4   4   9     3552.86     3331.00     77.08 o 
   6   4   9    19456.21    18864.48    341.36 o 
   8   4   9    14158.10    13661.70    253.08 o 
  10   4   9    11508.28    10971.11    227.58 o 
  12   4   9      831.49      719.55     50.73 o 
  14   4   9     6487.13     6079.28    160.55 o 
  16   4   9     2965.37     3007.12    110.75 o 
  18   4   9      989.45      941.80     82.88 o 
  20   4   9      855.33     1003.40    118.18 o 
 -19   5   9      307.08      148.00     78.90 o 
 -17   5   9      138.53      111.94     55.24 o 
 -15   5   9      255.82      264.55     54.49 o 
 -13   5   9      704.50      784.72     69.08 o 
 -11   5   9      901.95      913.69     57.62 o 
  -9   5   9     1416.37     1489.68     69.43 o 
  -7   5   9      136.68      362.79     57.96 o 
  -5   5   9     1731.33     1647.02     72.33 o 
  -3   5   9     1433.78     1436.68     49.33 o 
  -1   5   9     1796.75     1959.52     48.58 o 
   1   5   9      445.05      630.47     38.91 o 
   3   5   9      296.26      332.01     30.45 o 
   5   5   9      760.26      763.71     40.17 o 
   7   5   9     1225.84      921.70     43.83 o 
   9   5   9      353.85      451.73     36.21 o 
  11   5   9      299.15      423.42     44.92 o 
  13   5   9      780.03      828.37     60.43 o 
  15   5   9       11.50       68.94     59.70 o 
  17   5   9       31.42       89.43     68.28 o 
  19   5   9      324.90      356.02    111.07 o 
 -16   6   9      532.99      583.14     75.95 o 
 -14   6   9      189.92      362.64    119.92 o 
 -12   6   9      173.07      245.78     80.62 o 
 -10   6   9      369.24      607.30     84.25 o 
  -8   6   9      868.74     1086.64     74.99 o 
  -6   6   9      146.60      281.43     53.76 o 
  -4   6   9      472.13      613.82     60.47 o 
  -2   6   9     1585.56     1430.12     65.03 o 
   0   6   9      450.78      499.95     35.03 o 
   2   6   9        9.24        5.00     39.91 o 
   4   6   9      110.09       83.85     41.34 o 
   6   6   9      115.54       91.72     44.45 o 
   8   6   9      337.35      376.82     49.99 o 
  10   6   9      564.99      625.90     51.29 o 
  12   6   9      769.09      758.63     62.43 o 
  14   6   9      109.15      199.61     64.20 o 
  16   6   9      421.64      479.83     79.24 o 
 -13   7   9      355.27      425.90    138.67 o 
 -11   7   9      611.11      642.83    127.22 o 
  -9   7   9      593.65      715.69     86.21 o 
  -7   7   9      221.36      287.03     67.91 o 
  -5   7   9     1519.98     1678.14     83.25 o 
  -3   7   9      949.35      916.08     67.30 o 
  -1   7   9      274.76      213.35     52.39 o 
   1   7   9     1383.85     1299.69     64.04 o 
   3   7   9     1615.02     1386.18     99.70 o 
   5   7   9      187.59      170.00     51.39 o 
   7   7   9     1093.41     1212.68     76.25 o 
   9   7   9       15.14        1.90     71.15 o 
  11   7   9     1021.72     1336.34    125.17 o 
  13   7   9      164.23      299.61     86.28 o 
  -8   8   9       30.82      149.48    133.91 o 
  -6   8   9       81.72       90.76     75.36 o 
  -4   8   9      128.22      238.73     90.23 o 
  -2   8   9      403.33      321.49     87.67 o 
   0   8   9       84.24       73.03     73.57 o 
   2   8   9      182.17      106.71     58.18 o 
   4   8   9      314.43      282.23     75.38 o 
   6   8   9       71.90       -7.91     78.38 o 
   8   8   9      207.10      218.28    100.17 o 
  -8  -8  10       37.51       -2.89    256.97 o 
  -6  -8  10      316.08      412.88    282.95 o 
   0  -8  10      286.35      332.04    254.08 o 
   2  -8  10       78.95      372.46    262.74 o 
   4  -8  10       49.67      239.64    259.85 o 
   6  -8  10       29.63      190.56    277.18 o 
   8  -8  10        8.77      239.64    294.50 o 
 -11  -7  10       37.66     -103.94    207.88 o 
  -9  -7  10       84.51      320.49    216.55 o 
  -7  -7  10       71.72      158.80    202.11 o 
  -5  -7  10       62.00      161.69    225.21 o 
  -3  -7  10       50.88      170.35    207.88 o 
  -1  -7  10      118.80       89.51    213.66 o 
   1  -7  10      191.06       92.39    210.77 o 
   3  -7  10       34.06      173.24    225.21 o 
   5  -7  10      223.11      496.61    236.76 o 
   7  -7  10      100.51      303.16    239.64 o 
   9  -7  10       16.45      124.15    251.19 o 
  11  -7  10        2.96      401.33    294.50 o 
  13  -7  10        0.09       40.42    274.29 o 
 -12  -6  10      251.01      381.12    196.33 o 
 -10  -6  10     2423.79     1954.69    242.53 o 
  -8  -6  10       76.56      320.49    167.46 o 
  -6  -6  10     1306.38     1538.92    205.00 o 
  -4  -6  10      820.39      964.35    196.33 o 
  -2  -6  10       15.02      144.36    173.24 o 
   0  -6  10      644.09      819.99    196.33 o 
   2  -6  10      348.06      349.36    179.01 o 
   4  -6  10     1413.61     1455.19    233.87 o 
   6  -6  10     2698.80     2332.92    291.61 o 
   8  -6  10       43.70      141.48    222.32 o 
  10  -6  10     1687.74     2029.75    303.16 o 
  12  -6  10     1171.78     1406.10    282.95 o 
  14  -6  10      194.76      355.13    262.74 o 
 -19  -5  10       99.78     -216.55    216.55 o 
 -17  -5  10      285.86        2.89    179.01 o 
 -15  -5  10     1102.80     1010.55    199.22 o 
 -13  -5  10      161.90       67.20     99.79 o 
 -11  -5  10     3463.52     3067.67    176.38 o 
  -9  -5  10     7224.16     7214.96    325.16 o 
  -7  -5  10     1163.90     1295.94    106.66 o 
  -5  -5  10     4209.21     3760.31    190.60 o 
  -3  -5  10     5769.73     5446.70    233.65 o 
  -1  -5  10     1271.81     1374.34    181.90 o 
   1  -5  10     1103.43     1501.38    193.45 o 
   3  -5  10     2695.84     2604.32    248.31 o 
   5  -5  10     1908.56     2179.89    239.64 o 
   7  -5  10      918.73     1120.26    193.45 o 
   9  -5  10     6054.79     5901.59    430.20 o 
  11  -5  10      154.89      199.00     99.22 o 
  13  -5  10     3789.61     3880.50    352.25 o 
  15  -5  10     1365.68     1227.09    236.76 o 
  17  -5  10      571.11      591.89    225.21 o 
 -20  -4  10        6.12     -193.45    193.45 o 
 -18  -4  10      326.76      384.01    179.01 o 
 -16  -4  10        1.10      -60.63    153.03 o 
 -14  -4  10       67.88      177.52     90.42 o 
 -12  -4  10       73.72      152.76     87.72 o 
 -10  -4  10      136.54      122.60     67.96 o 
  -8  -4  10      184.25      134.55     52.85 o 
  -6  -4  10      369.88      624.96     66.33 o 
  -4  -4  10      402.45      546.41     57.94 o 
  -2  -4  10      720.96      713.16     92.39 o 
   0  -4  10     2668.16     2743.36    144.99 o 
   2  -4  10      213.08      213.99     33.21 o 
   4  -4  10      435.57      468.92     40.76 o 
   6  -4  10     2074.67     2303.34     83.06 o 
   8  -4  10      989.50     1244.48     63.30 o 
  10  -4  10       46.12      194.22     81.05 o 
  12  -4  10       43.70      189.52     94.92 o 
  14  -4  10       14.42      215.78    101.98 o 
  16  -4  10       40.72      173.90    118.38 o 
  18  -4  10        5.78     -176.12    176.12 o 
  20  -4  10       28.87     -193.45    193.45 o 
 -21  -3  10      602.78      736.26    196.33 o 
 -19  -3  10     5223.97     4844.85    395.56 o 
 -17  -3  10     3300.84     3005.65    291.61 o 
 -15  -3  10     3573.01     3290.48    298.83 o 
 -13  -3  10     6046.02     5948.81    316.16 o 
 -11  -3  10     4831.84     4536.17    185.53 o 
  -9  -3  10     6579.25     6819.65    256.52 o 
  -5  -3  10     2678.13     1815.01    152.02 o 
  -3  -3  10     3170.80     3304.21    110.22 o 
  -1  -3  10    37694.85    36960.78   1343.79 o 
   1  -3  10     3699.75     3395.47    119.88 o 
   3  -3  10     6143.94     5623.89    205.95 o 
   7  -3  10     8929.71     8750.60    302.51 o 
   9  -3  10    10452.77    10358.12    343.38 o 
  11  -3  10      647.90      663.97     56.79 o 
  13  -3  10     3934.34     3833.90    142.76 o 
  15  -3  10     2249.31     1989.85    150.71 o 
  17  -3  10     2780.19     2376.23    280.07 o 
  19  -3  10      120.66      -54.86    179.01 o 
  21  -3  10      828.91      629.43    233.87 o 
 -22  -2  10     1197.49     1068.29    251.19 o 
 -20  -2  10       33.62      254.16    146.32 o 
 -18  -2  10     1166.49     1355.63    192.00 o 
 -16  -2  10     2974.75     2882.95    145.27 o 
 -14  -2  10     3466.46     3953.05    155.03 o 
 -12  -2  10     4025.38     4261.40    145.14 o 
 -10  -2  10     1191.71     1100.65     59.39 o 
  -8  -2  10     4646.90     4464.89    137.77 o 
  -6  -2  10    12504.69    12061.15    396.39 o 
  -4  -2  10    12187.04    11308.67    383.20 o 
  -2  -2  10     8528.90     8945.96    315.13 o 
   0  -2  10     9154.11     8263.78    299.40 o 
   2  -2  10    21920.02    24449.28    706.40 o 
   4  -2  10    14729.75    14521.43    434.66 o 
   6  -2  10     2197.52     1845.28    113.77 o 
   8  -2  10      808.77      973.33     55.83 o 
  10  -2  10     1537.98     1692.98     67.81 o 
  12  -2  10     2970.07     2957.30     97.72 o 
  14  -2  10     3002.55     2987.88    121.63 o 
  16  -2  10     1366.67     1349.63     84.54 o 
  18  -2  10     3512.31     3466.93    176.10 o 
  20  -2  10     2535.01     2618.76    268.52 o 
  22  -2  10       36.42      -95.28    222.32 o 
 -23  -1  10       34.33      115.49    233.87 o 
 -21  -1  10      858.15     1095.17    241.09 o 
 -19  -1  10     2687.54     2780.40    158.60 o 
 -17  -1  10     1532.37     1840.41    224.86 o 
 -15  -1  10     2588.26     3037.74    138.04 o 
 -13  -1  10     6354.52     5955.08    167.60 o 
 -11  -1  10     1534.55     1396.53     59.65 o 
  -9  -1  10     1198.62     1242.51     55.91 o 
  -7  -1  10    10210.72    10657.51    279.26 o 
  -5  -1  10      209.76      207.71     21.20 o 
  -3  -1  10    18933.03    19144.16    473.35 o 
  -1  -1  10    33728.56    32883.86    759.47 o 
   1  -1  10     6221.16     6550.64    137.85 o 
   3  -1  10    35087.79    36789.64    880.94 o 
   5  -1  10     1858.66     1158.11     59.78 o 
   7  -1  10     5667.54     5179.64    125.82 o 
   9  -1  10     4278.45     3905.11    108.68 o 
  11  -1  10     1865.94     2057.44     73.83 o 
  13  -1  10     1064.04     1036.87     59.46 o 
  15  -1  10     2005.80     1925.68     94.37 o 
  17  -1  10     2993.97     2916.73    166.19 o 
  19  -1  10      358.63      475.25    100.45 o 
  21  -1  10     1286.89     1543.79    139.98 o 
  23  -1  10      542.11      358.02    207.88 o 
 -24   0  10      827.69      814.21    254.08 o 
 -22   0  10     5702.33     5668.22    276.18 o 
 -20   0  10     4413.14     4569.35    210.58 o 
 -18   0  10     5520.07     5646.19    265.72 o 
 -16   0  10    17209.83    17747.14    516.19 o 
 -14   0  10     4504.62     4430.59    126.69 o 
 -12   0  10     4627.41     4871.59    131.91 o 
 -10   0  10     1443.85     1774.98     53.66 o 
  -8   0  10      509.94      456.79     26.55 o 
  -6   0  10     7593.92     9830.59    223.03 o 
  -4   0  10   270110.56   275510.59   5473.12 o 
  -2   0  10    61091.97    61984.68   1082.04 o 
   0   0  10    47959.77    45402.27    767.96 o 
   2   0  10   252461.58   255344.86   4817.66 o 
   4   0  10    29135.67    31076.66    574.52 o 
   6   0  10    49715.60    52692.58   1104.00 o 
   8   0  10    46135.11    48945.06   1254.43 o 
  10   0  10     1587.43     1668.43     68.00 o 
  12   0  10      835.75      837.85     42.23 o 
  14   0  10     1053.95      973.67     72.51 o 
  16   0  10     6766.44     7129.98    232.87 o 
  18   0  10     2616.45     2646.42    151.00 o 
  20   0  10     5112.50     5321.18    261.31 o 
  22   0  10      535.01      615.61    192.06 o 
 -23   1  10       23.80       50.70    139.43 o 
 -21   1  10      773.82      926.44    121.34 o 
 -19   1  10     2381.90     2398.49    160.12 o 
 -17   1  10     1251.15     1449.10     99.60 o 
 -15   1  10     2441.19     2708.83     98.65 o 
 -13   1  10     6101.65     5682.01    134.82 o 
 -11   1  10     1118.71     1108.38     48.35 o 
  -9   1  10     1188.88     1244.43     42.85 o 
  -7   1  10     9975.38    10472.47    214.32 o 
  -5   1  10      328.07      362.96     22.64 o 
  -3   1  10    20039.38    20087.20    393.03 o 
  -1   1  10    34432.14    35090.21    599.78 o 
   1   1  10     6433.77     6769.88    121.52 o 
   3   1  10    36085.92    36521.74    691.96 o 
   5   1  10     1604.78     1123.95     32.22 o 
   7   1  10     4861.64     4752.14    112.39 o 
   9   1  10     4621.81     4265.88     93.84 o 
  11   1  10     2176.26     2298.53     66.85 o 
  13   1  10     1163.47     1178.32     52.94 o 
  15   1  10     1846.35     1767.38     86.37 o 
  17   1  10     3306.02     3235.25    176.70 o 
  19   1  10      299.42      512.16    104.22 o 
  21   1  10     1197.72     1395.43    135.85 o 
  23   1  10      668.03      614.66    139.15 o 
 -22   2  10     1232.67     1427.45    173.81 o 
 -20   2  10       92.21      208.79    100.87 o 
 -18   2  10     1112.86     1267.40     83.29 o 
 -16   2  10     3232.24     3142.47    107.64 o 
 -14   2  10     3153.21     3570.13    113.59 o 
 -12   2  10     4384.32     4504.80    102.02 o 
 -10   2  10     1439.73     1400.15     43.30 o 
  -8   2  10     4671.35     4498.13     97.19 o 
  -6   2  10    12676.95    12307.31    224.37 o 
  -4   2  10    12851.55    12034.55    205.64 o 
  -2   2  10     9801.82     9897.59    158.97 o 
   0   2  10    10661.02     9487.84    159.37 o 
   2   2  10    25600.66    27629.77    452.69 o 
   4   2  10    15704.85    15591.04    293.23 o 
   6   2  10     2064.88     1746.53     44.24 o 
   8   2  10     1093.16     1218.56     40.21 o 
  10   2  10     1312.26     1361.84     53.86 o 
  12   2  10     2755.32     2565.61     74.89 o 
  14   2  10     3342.53     3157.10     95.47 o 
  16   2  10     1702.52     1602.65     76.96 o 
  18   2  10     3332.26     3441.97    159.29 o 
  20   2  10     2081.89     2406.60    192.94 o 
  22   2  10       12.98       58.86    124.87 o 
 -21   3  10      450.15      558.26    125.52 o 
 -19   3  10     5327.82     5245.04    179.84 o 
 -17   3  10     3433.88     3223.63    119.61 o 
 -15   3  10     2919.59     2670.03    100.71 o 
 -13   3  10     5825.99     5652.67    144.66 o 
 -11   3  10     5771.70     5367.40    110.34 o 
  -9   3  10     5479.77     5522.32    116.57 o 
  -7   3  10     2078.32     2063.24     46.72 o 
  -5   3  10     2230.28     1527.35     50.14 o 
  -3   3  10     3137.49     3078.29     62.14 o 
  -1   3  10    34128.05    33175.97    578.14 o 
   1   3  10     3860.45     3506.34     66.38 o 
   3   3  10     5132.50     4692.95     93.82 o 
   5   3  10     8288.38     7574.17    143.26 o 
   7   3  10     9822.81     9361.72    163.75 o 
   9   3  10    12707.28    12501.37    233.70 o 
  11   3  10      950.83      915.86     44.24 o 
  13   3  10     4526.96     4351.44    127.12 o 
  15   3  10     2338.23     2212.80     88.52 o 
  17   3  10     3481.82     3231.12    135.58 o 
  19   3  10       89.99      143.14     95.85 o 
  21   3  10     1114.71     1040.71    141.86 o 
 -20   4  10        4.30       34.95    102.29 o 
 -18   4  10      385.94      480.78     68.13 o 
 -16   4  10       17.40       56.37     52.80 o 
 -14   4  10       89.54      274.41     48.67 o 
 -12   4  10      140.19      296.17     40.40 o 
 -10   4  10      181.22      333.75     33.73 o 
  -8   4  10      143.00      274.07     38.61 o 
  -6   4  10      243.98      423.72     26.25 o 
  -4   4  10      397.48      515.99     40.48 o 
  -2   4  10      645.28      719.57     33.15 o 
   0   4  10     2560.44     2848.49     64.66 o 
   2   4  10      160.15      249.56     31.23 o 
   4   4  10      372.58      431.96     24.48 o 
   6   4  10     1905.61     2213.91     85.81 o 
   8   4  10      717.18      985.70     46.86 o 
  10   4  10       16.06      202.25     36.03 o 
  12   4  10       52.31      105.81     48.39 o 
  14   4  10       18.43      242.28     52.69 o 
  16   4  10       35.25      162.36     59.17 o 
  18   4  10        0.37       -4.27     86.47 o 
  20   4  10       25.53       38.09    112.39 o 
 -19   5  10      178.51       74.16     74.70 o 
 -17   5  10      223.15      245.40     63.67 o 
 -15   5  10     1161.75     1229.15     67.55 o 
 -13   5  10      274.67      367.49     54.07 o 
 -11   5  10     2818.96     2729.56    108.74 o 
  -9   5  10     7414.37     7314.55    166.28 o 
  -7   5  10     1155.74     1215.85     48.70 o 
  -5   5  10     4186.43     3725.81     86.41 o 
  -3   5  10     5324.18     4931.19    102.67 o 
  -1   5  10     1290.24     1162.58     41.87 o 
   1   5  10     1098.24     1204.63     39.35 o 
   3   5  10     2431.23     2412.49     60.22 o 
   5   5  10     2044.64     2117.35     63.44 o 
   7   5  10     1314.39     1340.96     47.68 o 
   9   5  10     5946.66     5470.64    126.46 o 
  11   5  10      208.06      288.77     47.42 o 
  13   5  10     3885.76     3781.01    121.81 o 
  15   5  10     1100.57     1104.34     73.95 o 
  17   5  10      521.26      591.05     74.88 o 
  19   5  10      338.92      311.03    100.35 o 
 -16   6  10      524.04      630.40     86.78 o 
 -14   6  10     1719.73     1827.10    238.32 o 
 -12   6  10      212.63      388.45    109.66 o 
 -10   6  10     2288.79     2134.45    116.68 o 
  -8   6  10      190.41      350.62     64.78 o 
  -6   6  10      789.44      776.26     60.65 o 
  -4   6  10      916.42      974.09     60.73 o 
  -2   6  10       20.39       44.91     35.56 o 
   0   6  10      708.00      848.81     40.05 o 
   2   6  10      274.19      285.22     35.60 o 
   4   6  10     1690.98     1581.10     67.96 o 
   6   6  10     3091.51     2625.60     89.32 o 
   8   6  10       39.80      127.89     38.75 o 
  10   6  10     2153.49     2445.65     88.48 o 
  12   6  10     1434.56     1384.29     74.03 o 
  14   6  10      295.86      371.79     66.29 o 
  16   6  10     1089.59     1182.85     91.26 o 
 -13   7  10      198.23      185.38    156.50 o 
 -11   7  10       27.98      147.79    121.43 o 
  -9   7  10      127.16      277.22     97.94 o 
  -7   7  10       82.86      201.62     67.46 o 
  -5   7  10       80.29      221.61     63.39 o 
  -3   7  10       58.65       38.72     50.63 o 
  -1   7  10      138.50      102.38     50.76 o 
   1   7  10      217.07      191.02     44.44 o 
   3   7  10       42.61       43.14     42.19 o 
   5   7  10      287.11      137.33     70.29 o 
   7   7  10      101.42       97.48     65.40 o 
   9   7  10       25.19      103.52     54.95 o 
  11   7  10        8.02      112.30     77.03 o 
  13   7  10        0.44      125.39     87.58 o 
  -8   8  10       26.65      147.47    122.52 o 
  -6   8  10      264.88      270.72     77.99 o 
  -4   8  10      332.30      271.40     80.19 o 
  -2   8  10       36.51       87.15     88.19 o 
   0   8  10      254.72       98.45     78.29 o 
   2   8  10      104.67       32.44     70.10 o 
   4   8  10      105.80      106.40     78.62 o 
   6   8  10        5.04      -36.19     70.32 o 
   8   8  10        0.79      -27.00     91.47 o 
  -8  -8  11       36.43      118.38    233.87 o 
  -6  -8  11      383.93      496.61    251.19 o 
  -4  -8  11        8.06      297.39    251.19 o 
  -2  -8  11      487.75      698.72    265.63 o 
   0  -8  11       78.62      259.85    256.97 o 
   2  -8  11      577.34      664.07    259.85 o 
   4  -8  11       49.49      447.53    282.95 o 
   6  -8  11      373.10      467.74    288.73 o 
  -9  -7  11     1389.26     1362.79    256.97 o 
  -7  -7  11      137.12      144.36    205.00 o 
  -5  -7  11       45.53      -28.87    219.43 o 
  -3  -7  11      215.21      205.00    210.77 o 
  -1  -7  11      186.43      207.88    216.55 o 
   1  -7  11       13.13      173.24    222.32 o 
   3  -7  11      874.48     1042.31    254.08 o 
   5  -7  11      921.06     1079.84    282.95 o 
   7  -7  11      139.17      213.66    245.42 o 
   9  -7  11      983.58     1001.88    306.05 o 
  11  -7  11      623.61      854.63    285.84 o 
 -12  -6  11      548.76      646.75    196.33 o 
 -10  -6  11      769.51      773.79    202.11 o 
  -8  -6  11      197.90      303.16    187.67 o 
  -6  -6  11      757.77      750.69    193.45 o 
  -4  -6  11      363.11      369.57    196.33 o 
  -2  -6  11      181.44      291.61    181.90 o 
   0  -6  11      107.76      268.52    184.79 o 
   2  -6  11       50.75      176.12    184.79 o 
   4  -6  11       70.82      230.98    190.56 o 
   6  -6  11      763.09     1007.66    216.55 o 
   8  -6  11      338.15      649.64    222.32 o 
  10  -6  11      287.69      661.19    228.09 o 
  12  -6  11      573.56      638.09    256.97 o 
  14  -6  11       32.49      222.32    262.74 o 
  16  -6  11      183.84      487.95    271.40 o 
 -19  -5  11       12.12     -219.43    219.43 o 
 -17  -5  11       90.67      -89.51    181.90 o 
 -15  -5  11      754.65      713.16    176.12 o 
 -13  -5  11      335.65      370.90    105.22 o 
 -11  -5  11      364.85      335.02    157.36 o 
  -9  -5  11     2519.92     2412.14    169.91 o 
  -7  -5  11       23.74       25.46     84.33 o 
  -5  -5  11      373.55      315.37     87.88 o 
  -3  -5  11      245.23      288.38     77.26 o 
  -1  -5  11     3019.15     2854.97    164.82 o 
   1  -5  11     1519.30     1507.16    199.22 o 
   3  -5  11     4454.52     4403.10    323.37 o 
   5  -5  11     4865.37     4492.60    375.35 o 
   7  -5  11      826.05      961.46    187.67 o 
   9  -5  11     5201.86     5116.25    386.89 o 
  11  -5  11      251.18      375.35    190.56 o 
  13  -5  11     2360.54     2540.80    291.61 o 
  15  -5  11      448.90      548.58    225.21 o 
  17  -5  11      713.57      837.31    228.09 o 
 -20  -4  11     1079.27     1022.10    230.98 o 
 -18  -4  11      817.23      993.22    202.11 o 
 -16  -4  11      565.08      485.06    164.57 o 
 -14  -4  11     4244.31     3967.45    209.26 o 
 -12  -4  11     8576.22     8165.22    476.40 o 
 -10  -4  11     4300.71     4195.21    259.85 o 
  -8  -4  11      199.35      154.52     55.50 o 
  -6  -4  11     4890.21     4700.57    234.69 o 
  -2  -4  11     4678.00     4463.73    245.42 o 
   0  -4  11     2000.86     2231.74    177.57 o 
   4  -4  11     1124.35     1188.09     71.76 o 
   6  -4  11      562.79      668.51     44.55 o 
   8  -4  11      883.95      868.37     69.44 o 
  10  -4  11     1439.61     1334.25    116.93 o 
  12  -4  11     4219.65     4143.24    386.89 o 
  14  -4  11     4939.31     4852.72    242.13 o 
  16  -4  11     1170.34     1209.63    144.68 o 
  18  -4  11      432.10      386.89    187.67 o 
  20  -4  11     1258.77     1689.06    254.08 o 
 -21  -3  11      287.84      164.57    181.90 o 
 -19  -3  11      295.52      456.19    187.67 o 
 -17  -3  11      448.29      251.19    164.57 o 
 -15  -3  11      162.43      209.48    104.77 o 
 -13  -3  11     2037.21     2105.24    180.45 o 
 -11  -3  11     1338.93     1422.73     96.47 o 
  -9  -3  11     3089.04     3038.25    113.61 o 
  -7  -3  11     7179.57     7011.67    289.82 o 
  -5  -3  11     2518.73     2459.76     70.76 o 
  -3  -3  11     3985.34     4071.06    230.98 o 
  -1  -3  11     3744.35     4004.72    143.80 o 
   1  -3  11     1556.81     1544.23     80.88 o 
   3  -3  11       28.96       43.70     24.61 o 
   5  -3  11      267.36      282.74     30.84 o 
   7  -3  11      415.10      439.10     37.18 o 
   9  -3  11     2165.65     2124.03     79.43 o 
  11  -3  11     1242.03     1190.52     68.66 o 
  13  -3  11     1914.56     1975.67     98.93 o 
  15  -3  11     1438.08     1275.32    129.34 o 
  17  -3  11      399.58      271.40    164.57 o 
  19  -3  11      494.78      516.82    199.22 o 
  21  -3  11       14.86     -210.77    210.77 o 
 -22  -2  11     1283.19     1056.74    251.19 o 
 -20  -2  11     4013.18     4487.09    317.60 o 
 -18  -2  11     1691.24     1798.91    241.09 o 
 -16  -2  11     3028.26     2919.33    143.52 o 
 -14  -2  11    15461.55    15416.22    481.76 o 
 -12  -2  11     9828.99     9599.00    265.80 o 
 -10  -2  11      435.54      408.36     41.19 o 
  -8  -2  11     8487.23     8599.16    240.75 o 
  -6  -2  11     6815.32     6240.64    173.16 o 
  -4  -2  11    15402.38    14490.85    474.07 o 
  -2  -2  11    47087.93    50012.88   1344.59 o 
   0  -2  11    47335.91    49492.76   1410.27 o 
   2  -2  11    51536.90    54960.18   1486.07 o 
   4  -2  11    33757.55    37033.61   1188.80 o 
   6  -2  11    10769.79     9356.50    314.91 o 
   8  -2  11     4238.55     4479.11    152.93 o 
  10  -2  11     5949.82     6435.83    185.42 o 
  12  -2  11      828.32      940.90     68.75 o 
  14  -2  11     2010.64     2104.34    109.57 o 
  16  -2  11     2766.81     2809.47    132.34 o 
  18  -2  11      735.79      977.31    122.50 o 
  20  -2  11     3027.61     3109.60    323.37 o 
  22  -2  11      136.74      -43.31    228.09 o 
 -23  -1  11     2348.94     2390.66    297.39 o 
 -21  -1  11      424.71      569.24    190.56 o 
 -19  -1  11     2712.53     2775.32    158.32 o 
 -17  -1  11    12474.27    12843.19    424.24 o 
 -15  -1  11      493.80      574.62     73.80 o 
 -13  -1  11      533.90      539.74     48.15 o 
 -11  -1  11     2799.07     2816.74     94.80 o 
  -9  -1  11     1813.58     2071.45    112.78 o 
  -7  -1  11    26086.24    26362.29    653.99 o 
  -3  -1  11     1605.81     1883.26     56.48 o 
  -1  -1  11    60973.14    60367.30   1276.91 o 
   1  -1  11    29007.54    26176.42    552.07 o 
   3  -1  11     5824.68     5947.92    148.90 o 
   7  -1  11     4021.04     4006.13    101.23 o 
   9  -1  11      796.82      860.16     67.33 o 
  11  -1  11     3515.56     3308.14    105.18 o 
  13  -1  11    10206.43     9667.72    261.15 o 
  15  -1  11     1057.73     1121.35     73.19 o 
  17  -1  11     6819.05     6694.27    257.25 o 
  19  -1  11     4033.83     4338.54    198.35 o 
  21  -1  11       33.95       11.13    108.34 o 
  23  -1  11      565.40      557.24    216.55 o 
 -24   0  11       25.66       -5.77    236.76 o 
 -22   0  11        0.93      272.65    111.31 o 
 -20   0  11      222.33      397.07     99.91 o 
 -18   0  11       48.94      276.36    116.18 o 
 -16   0  11      285.12      470.09     66.80 o 
 -14   0  11      455.57      473.52     44.32 o 
 -12   0  11      231.79      134.93     33.51 o 
 -10   0  11      765.35      650.12     31.59 o 
  -8   0  11        2.29       -4.69     22.09 o 
  -6   0  11     8880.22     9005.57    205.90 o 
  -4   0  11      203.77      177.63     18.09 o 
  -2   0  11     2234.96     2161.10     46.83 o 
   0   0  11    10070.78     9542.03    166.21 o 
   2   0  11     2204.47     2074.11     44.43 o 
   4   0  11      566.04      663.09     23.25 o 
   6   0  11     1747.41     1450.46     45.21 o 
   8   0  11     1143.66     1015.13     49.59 o 
  10   0  11      460.37      451.63     42.12 o 
  12   0  11       13.17       18.50     33.55 o 
  14   0  11      562.95      565.42     47.84 o 
  16   0  11      669.17      698.04     91.68 o 
  18   0  11      146.04      234.61     84.22 o 
  20   0  11        1.39      263.33    105.11 o 
  22   0  11        6.60       -1.95    119.28 o 
 -23   1  11     2307.61     2332.64    191.90 o 
 -21   1  11      528.57      689.12    113.91 o 
 -19   1  11     2536.28     2748.54    164.50 o 
 -17   1  11    12136.48    12145.86    375.80 o 
 -15   1  11      941.02      954.42     55.00 o 
 -13   1  11      807.60      799.60     40.04 o 
 -11   1  11     2890.50     2879.97     81.26 o 
  -9   1  11     2635.17     2918.07     66.34 o 
  -7   1  11    27157.61    27708.25    542.60 o 
  -5   1  11     7294.20     5967.84    118.27 o 
  -3   1  11     1162.44     1437.90     40.64 o 
  -1   1  11    55417.07    55751.68   1007.77 o 
   1   1  11    26342.21    23651.06    431.44 o 
   3   1  11     5680.39     5740.73    116.28 o 
   5   1  11    10796.23    10799.83    196.97 o 
   7   1  11     3552.28     3644.61     90.72 o 
   9   1  11     1449.02     1364.66     45.85 o 
  11   1  11     4102.11     4026.02    101.79 o 
  13   1  11    10184.42     9541.22    245.59 o 
  15   1  11     1473.63     1439.69     75.13 o 
  17   1  11     7316.92     6971.30    229.52 o 
  19   1  11     3719.59     3913.89    246.65 o 
  21   1  11       42.23      138.46    108.12 o 
  23   1  11      602.66      489.44    137.19 o 
 -22   2  11     1375.16     1473.11    192.73 o 
 -20   2  11     3560.29     3661.70    207.18 o 
 -18   2  11     1444.56     1569.39    102.65 o 
 -16   2  11     2541.54     2429.11     99.05 o 
 -14   2  11    14538.99    14209.86    360.68 o 
 -12   2  11     8594.27     8619.04    187.93 o 
 -10   2  11      697.39      672.22     31.53 o 
  -8   2  11     8256.95     8056.20    179.34 o 
  -6   2  11     6110.45     5676.73    111.08 o 
  -4   2  11    18750.14    17528.24    304.34 o 
  -2   2  11    45758.41    47064.72    802.94 o 
   0   2  11    48063.66    50469.04    842.38 o 
   2   2  11    53864.77    57635.36    994.36 o 
   4   2  11    34936.66    37630.94    710.41 o 
   6   2  11    11063.08     9683.80    177.66 o 
   8   2  11     4009.62     4311.37     98.71 o 
  10   2  11     6357.27     6877.12    153.55 o 
  12   2  11      930.10      945.04     50.96 o 
  14   2  11     2697.90     2736.80     87.66 o 
  16   2  11     3483.58     3460.94    133.30 o 
  18   2  11      615.80      815.38     96.85 o 
  20   2  11     2944.54     2852.64    180.35 o 
  22   2  11       59.29      -26.11    170.79 o 
 -21   3  11      277.62      325.25    121.33 o 
 -19   3  11      354.68      529.95     81.97 o 
 -17   3  11      516.61      449.32     55.49 o 
 -15   3  11      125.46      215.43     50.78 o 
 -13   3  11     2031.57     2180.39     79.22 o 
 -11   3  11     1356.84     1519.11     49.60 o 
  -9   3  11     2765.49     2668.81     66.25 o 
  -7   3  11     6892.75     6691.34    131.73 o 
  -5   3  11     2446.84     2435.38     56.33 o 
  -3   3  11     3940.38     3783.94     74.22 o 
  -1   3  11     3922.74     4238.06     85.87 o 
   1   3  11     1708.22     1661.59     39.45 o 
   3   3  11       11.12       23.35     18.29 o 
   5   3  11      262.41      287.65     24.56 o 
   7   3  11      409.50      373.99     26.49 o 
   9   3  11     2335.25     2307.33     66.13 o 
  11   3  11     1233.67     1125.93     52.66 o 
  13   3  11     2067.34     2056.08     87.54 o 
  15   3  11     1467.78     1486.83     72.15 o 
  17   3  11      418.21      430.59     79.37 o 
  19   3  11      493.91      452.99    105.48 o 
  21   3  11       31.83      126.83    119.73 o 
 -20   4  11      899.71      976.70    113.87 o 
 -18   4  11      987.78     1162.57     78.48 o 
 -16   4  11      669.53      784.45     61.81 o 
 -14   4  11     4116.04     3847.97    115.05 o 
 -12   4  11     8512.77     7998.29    192.94 o 
 -10   4  11     3857.97     3728.10     97.73 o 
  -8   4  11      459.24      466.48     34.01 o 
  -6   4  11     5849.39     5411.43    103.41 o 
  -4   4  11     7477.69     7089.21    124.77 o 
  -2   4  11     4028.77     3752.81     75.47 o 
   0   4  11     2284.78     2496.20     51.16 o 
   2   4  11     3824.22     3696.89     72.68 o 
   4   4  11     1608.29     1560.58     44.74 o 
   6   4  11      641.14      600.25     30.05 o 
   8   4  11     1306.60     1265.01     42.42 o 
  10   4  11      801.46      741.13     45.55 o 
  12   4  11     5449.29     5358.19    151.99 o 
  14   4  11     4677.87     4576.83    136.83 o 
  16   4  11     1253.28     1326.52     75.14 o 
  18   4  11      336.87      358.93     91.30 o 
  20   4  11     1058.90     1252.33    179.62 o 
 -19   5  11       12.40      -70.43     84.14 o 
 -17   5  11       96.06      169.70     64.09 o 
 -15   5  11      869.96      981.78     65.26 o 
 -13   5  11      351.21      482.33     50.33 o 
 -11   5  11      362.95      531.15     59.14 o 
  -9   5  11     2944.11     3114.12     89.67 o 
  -7   5  11       68.94      109.43     31.79 o 
  -5   5  11      501.50      497.04     31.35 o 
  -3   5  11      270.74      343.72     41.00 o 
  -1   5  11     3541.81     3242.10     70.93 o 
   1   5  11     1499.43     1445.97     47.16 o 
   3   5  11     4019.51     3893.42     84.01 o 
   5   5  11     5298.50     5032.61    113.32 o 
   7   5  11      720.57      776.36     47.94 o 
   9   5  11     4884.78     5018.76    119.35 o 
  11   5  11      332.57      286.81     50.23 o 
  13   5  11     2359.58     2399.29     99.06 o 
  15   5  11      410.44      429.20     67.52 o 
  17   5  11      611.96      519.95     86.16 o 
 -16   6  11      288.53      384.86    105.76 o 
 -14   6  11      191.61      280.84    122.68 o 
 -12   6  11      427.01      489.90     88.37 o 
 -10   6  11      553.40      791.08     83.54 o 
  -8   6  11      154.40      254.11     47.33 o 
  -6   6  11      617.26      727.87     52.57 o 
  -4   6  11      367.37      453.43     42.32 o 
  -2   6  11      191.67      197.09     37.17 o 
   0   6  11       97.95      118.93     34.96 o 
   2   6  11       30.07        0.65     37.38 o 
   4   6  11      111.73      208.55     34.50 o 
   6   6  11      722.84      801.31     44.63 o 
   8   6  11      306.74      293.19     42.10 o 
  10   6  11      272.08      486.77     53.40 o 
  12   6  11      477.10      566.71     65.77 o 
  14   6  11       43.51      139.76     66.58 o 
  16   6  11      170.98      212.65     75.95 o 
 -13   7  11      369.64      506.81    176.10 o 
 -11   7  11      265.92      262.36    102.10 o 
  -9   7  11     1554.84     1492.90     96.75 o 
  -7   7  11       52.58       84.03     60.02 o 
  -5   7  11       47.45       56.15     55.42 o 
  -3   7  11      141.65       69.29     52.59 o 
  -1   7  11      237.07      180.26     48.54 o 
   1   7  11       18.32       32.93     45.37 o 
   3   7  11     1228.62     1140.91     53.62 o 
   5   7  11     1147.03     1026.00     59.02 o 
   7   7  11      234.36      309.55     48.01 o 
   9   7  11     1080.26     1111.72     79.45 o 
  11   7  11      521.70      567.32     87.34 o 
  13   7  11      503.87      696.45     96.52 o 
  -8   8  11       27.56      -36.92    127.10 o 
  -6   8  11      390.79      432.73     76.59 o 
  -4   8  11        9.65       21.13     68.49 o 
  -2   8  11      466.36      328.90     65.41 o 
   0   8  11       65.64       37.12     91.31 o 
   2   8  11      523.63      510.27     96.07 o 
   4   8  11       41.07      -48.26     65.53 o 
   6   8  11      313.83      198.47     64.31 o 
  -4  -8  12       72.87      135.70    268.52 o 
  -2  -8  12      113.59       37.53    274.29 o 
   0  -8  12      290.64      580.34    288.73 o 
   2  -8  12      446.57      548.58    280.07 o 
   4  -8  12      128.11      277.18    271.40 o 
   6  -8  12      477.91      799.78    323.37 o 
 -11  -7  12       42.32      179.01    219.43 o 
  -9  -7  12       17.62      -63.52    222.32 o 
  -7  -7  12      108.79      199.22    207.88 o 
  -5  -7  12       98.80      213.66    210.77 o 
  -3  -7  12       56.37      199.22    228.09 o 
  -1  -7  12       25.57      173.24    207.88 o 
   1  -7  12      317.83      424.43    230.98 o 
   3  -7  12      160.70      358.02    236.76 o 
   5  -7  12      330.01      606.33    254.08 o 
   7  -7  12      243.36      470.63    256.97 o 
   9  -7  12       88.55      303.16    262.74 o 
  11  -7  12      107.55      170.35    271.40 o 
 -12  -6  12      736.65      704.50    207.88 o 
 -10  -6  12     4094.56     3903.60    346.47 o 
  -8  -6  12     1493.80     1634.20    239.64 o 
  -6  -6  12     1660.61     1541.81    233.87 o 
  -4  -6  12     1605.81     1588.00    225.21 o 
  -2  -6  12      815.03      964.35    207.88 o 
   0  -6  12     1022.18      854.63    210.77 o 
   2  -6  12      716.70      768.02    207.88 o 
   4  -6  12      480.90      490.84    202.11 o 
   6  -6  12      341.47      389.78    202.11 o 
   8  -6  12     2961.28     2760.24    320.49 o 
  10  -6  12     1011.35      791.11    239.64 o 
  12  -6  12      526.66      675.62    239.64 o 
  14  -6  12      571.40      612.10    256.97 o 
  16  -6  12      334.31      228.09    274.29 o 
 -19  -5  12       20.19     -205.00    205.00 o 
 -17  -5  12      469.34       51.97    205.00 o 
 -15  -5  12      372.66      124.15    164.57 o 
 -13  -5  12     1119.58     1132.63    127.00 o 
 -11  -5  12      966.89     1045.08    119.63 o 
  -9  -5  12       76.52       98.99    145.81 o 
  -7  -5  12     1286.49     1118.97    131.37 o 
  -5  -5  12     1500.40     1662.58    126.88 o 
  -3  -5  12     1180.85     1318.66    105.20 o 
  -1  -5  12      791.55     1026.90     97.50 o 
   1  -5  12     1627.96     1501.38    202.11 o 
   3  -5  12     1217.00     1385.89    190.56 o 
   5  -5  12     4680.44     4489.71    398.44 o 
   7  -5  12     1519.85     1651.52    233.87 o 
   9  -5  12     1503.44     1767.01    230.98 o 
  11  -5  12     1065.84     1264.63    230.98 o 
  13  -5  12     1545.95     1764.13    265.63 o 
  15  -5  12      193.39      262.74    225.21 o 
  17  -5  12      132.08      106.83    239.64 o 
 -20  -4  12      100.52     -196.33    205.00 o 
 -18  -4  12      738.35      531.26    193.45 o 
 -16  -4  12      527.57      288.73    167.46 o 
 -14  -4  12     1314.96     1365.65    124.54 o 
 -12  -4  12     1063.17     1039.42    150.14 o 
 -10  -4  12     1740.98     1556.24    173.24 o 
  -8  -4  12      610.47      701.72     58.59 o 
  -6  -4  12     1167.99     1106.70     93.65 o 
  -4  -4  12     1434.05     1481.69    101.84 o 
  -2  -4  12     1575.64     1855.49     99.81 o 
   0  -4  12     2648.88     2731.81    199.22 o 
   2  -4  12     3345.41     3337.37    150.91 o 
   4  -4  12     2537.19     2571.59    101.72 o 
   6  -4  12      180.61      155.94     37.97 o 
   8  -4  12      840.15      958.59     68.05 o 
  10  -4  12      451.59      429.75     86.97 o 
  12  -4  12       65.32      138.82     95.07 o 
  14  -4  12        6.50      138.26    105.40 o 
  16  -4  12      572.13      511.23    129.03 o 
  18  -4  12        7.23      -25.99    179.01 o 
  20  -4  12      442.23      355.13    222.32 o 
 -21  -3  12     1608.02     1521.59    248.31 o 
 -19  -3  12     1115.33     1143.36    210.77 o 
 -17  -3  12       86.57       11.55    158.80 o 
 -15  -3  12     3475.06     3397.73    314.71 o 
 -13  -3  12    10591.22    10915.64    639.53 o 
 -11  -3  12     2478.61     2344.04    112.86 o 
  -9  -3  12     3120.01     3063.02    131.12 o 
  -7  -3  12     5554.28     5277.94    421.54 o 
  -5  -3  12    27461.78    26987.44   1188.36 o 
  -3  -3  12     1569.22     1683.28    135.70 o 
  -1  -3  12    17187.62    18033.06    557.09 o 
   1  -3  12    14518.97    14428.63    513.12 o 
   3  -3  12     8722.85     8115.96    291.05 o 
   5  -3  12    20003.82    20620.53    591.92 o 
   7  -3  12     1884.74     1763.17     69.47 o 
   9  -3  12     5797.30     5387.31    155.46 o 
  11  -3  12     3280.49     3377.78    117.31 o 
  13  -3  12    14096.41    13277.51    458.02 o 
  15  -3  12     2887.77     2890.36    187.70 o 
  17  -3  12     2537.93     2598.55    265.63 o 
  19  -3  12     2364.20     2361.79    262.74 o 
  21  -3  12       28.59     -106.83    219.43 o 
 -22  -2  12       31.56      -92.39    187.67 o 
 -20  -2  12     2079.09     2282.41    369.57 o 
 -18  -2  12     1677.32     1833.95    196.33 o 
 -16  -2  12      324.70      311.05     74.36 o 
 -14  -2  12     1056.59     1048.58     73.04 o 
 -12  -2  12      362.77      332.55     44.27 o 
 -10  -2  12     6218.87     6082.03    185.42 o 
  -8  -2  12    26713.63    27056.97    728.83 o 
  -6  -2  12    12498.30    12487.22    334.53 o 
  -4  -2  12     6155.35     6322.31    183.64 o 
  -2  -2  12    30435.27    31142.18    733.15 o 
   0  -2  12    10570.21    11059.36    277.73 o 
   2  -2  12    10126.06    11740.82    412.39 o 
   4  -2  12     1445.18     1556.00     74.36 o 
   6  -2  12     3102.76     2951.71    107.06 o 
   8  -2  12     1311.73     1141.76     64.53 o 
  10  -2  12    13611.75    13139.64    406.78 o 
  12  -2  12     4504.61     4048.59    120.82 o 
  14  -2  12      197.86      305.34     61.57 o 
  16  -2  12     6130.41     5576.54    230.41 o 
  18  -2  12      996.57      991.58    124.18 o 
  20  -2  12      308.95      222.32    216.55 o 
  22  -2  12      315.52       86.62    230.98 o 
 -23  -1  12      255.18      467.74    245.42 o 
 -21  -1  12     2140.64     2477.48    207.12 o 
 -19  -1  12     1079.44     1217.63    118.60 o 
 -17  -1  12     2153.30     2337.82    140.28 o 
 -15  -1  12     2677.36     2525.23    131.70 o 
 -13  -1  12     2414.08     2421.72    115.50 o 
 -11  -1  12       86.88       -5.48     23.62 o 
  -9  -1  12      624.06      507.94     37.69 o 
  -7  -1  12       38.01      103.64     24.02 o 
  -5  -1  12     4048.02     3829.85    105.55 o 
  -3  -1  12    14213.27    13653.96    331.90 o 
  -1  -1  12     2475.70     2331.76    147.00 o 
   1  -1  12     9372.79     8482.45    227.55 o 
   3  -1  12     6989.11     7033.51    195.63 o 
   7  -1  12     2221.49     2473.12     86.48 o 
   9  -1  12     1952.95     1670.50     70.53 o 
  11  -1  12     1517.25     1403.21     80.55 o 
  13  -1  12     1110.09     1135.09     61.87 o 
  15  -1  12     1810.71     1728.87     91.26 o 
  17  -1  12      317.30      400.30     89.57 o 
  19  -1  12     1541.67     1679.48    124.56 o 
  21  -1  12      278.51      375.90    124.23 o 
  23  -1  12      110.80       49.08    242.53 o 
 -24   0  12     1057.91      987.45    268.52 o 
 -22   0  12      528.35      512.45    132.28 o 
 -20   0  12     8763.33     8776.40    333.93 o 
 -18   0  12     5137.46     5225.27    322.74 o 
 -16   0  12     5226.42     4888.80    198.04 o 
 -14   0  12     1378.86     1418.46     66.06 o 
 -12   0  12      342.72      404.89     39.36 o 
 -10   0  12     4467.68     4066.42    111.29 o 
  -8   0  12    37824.95    37658.97    837.92 o 
  -6   0  12    17382.63    14868.91    335.15 o 
  -4   0  12    12229.38    12103.34    259.43 o 
  -2   0  12    34244.59    34415.01    628.06 o 
   0   0  12    15842.63    14836.02    255.37 o 
   2   0  12      161.46      271.11     17.29 o 
   4   0  12     2399.92     2612.05     58.07 o 
   6   0  12     1612.48     1871.86     53.71 o 
   8   0  12     4388.27     4175.91    113.08 o 
  10   0  12    29357.93    26799.60    642.07 o 
  12   0  12     1830.00     1915.26     75.02 o 
  14   0  12     8443.13     7385.57    208.81 o 
  16   0  12    18815.23    17651.61    519.86 o 
  18   0  12     1655.22     1829.30    126.46 o 
  20   0  12     1881.45     1652.73    152.04 o 
  22   0  12      405.69      362.04    123.44 o 
 -23   1  12      198.97      311.99    144.36 o 
 -21   1  12     2261.41     2425.63    154.51 o 
 -19   1  12     1196.60     1329.20    150.15 o 
 -17   1  12     2385.53     2682.72    127.85 o 
 -15   1  12     2875.63     2687.22     94.93 o 
 -13   1  12     2454.29     2308.20     71.35 o 
 -11   1  12      214.20      175.01     32.30 o 
  -9   1  12      805.11      656.10     29.81 o 
  -7   1  12      193.73      287.53     21.39 o 
  -5   1  12     4368.45     4147.86     88.06 o 
  -3   1  12    15914.65    15036.85    291.39 o 
  -1   1  12     3518.91     3116.86     60.31 o 
   1   1  12    10222.24     9341.75    153.50 o 
   3   1  12     8206.51     8081.30    153.47 o 
   5   1  12     1337.20     1357.75     40.39 o 
   7   1  12     1987.30     2175.61     62.97 o 
   9   1  12     1450.52     1298.75     48.72 o 
  11   1  12     1764.63     1647.51     64.06 o 
  13   1  12      806.87      999.13     57.75 o 
  15   1  12     1618.98     1600.63     95.10 o 
  17   1  12      429.21      635.31     83.08 o 
  19   1  12     1419.16     1544.28    129.23 o 
  21   1  12      295.35      418.68    136.11 o 
  23   1  12      196.51      279.20    134.84 o 
 -22   2  12       35.53       86.40    136.06 o 
 -20   2  12     1801.51     1811.91    137.06 o 
 -18   2  12     1766.92     1812.68    104.76 o 
 -16   2  12      324.82      349.53     47.87 o 
 -14   2  12      615.61      699.77     53.29 o 
 -12   2  12      306.20      290.72     36.60 o 
 -10   2  12     6328.73     6060.54    130.96 o 
  -8   2  12    25524.38    25092.75    542.38 o 
  -6   2  12    11559.33    11283.60    224.65 o 
  -4   2  12     5884.99     6166.70    123.52 o 
  -2   2  12    27331.66    27270.24    502.93 o 
   0   2  12     8575.58     9076.21    161.17 o 
   2   2  12     9351.44    10563.35    194.47 o 
   4   2  12     1515.84     1694.94     45.26 o 
   6   2  12     2816.41     2603.63     64.01 o 
   8   2  12     1215.41      946.49     38.87 o 
  10   2  12    14799.19    14533.54    305.43 o 
  12   2  12     3767.28     3446.46    114.99 o 
  14   2  12      236.13      311.84     50.64 o 
  16   2  12     6626.02     6243.11    188.47 o 
  18   2  12      955.53     1055.79    109.19 o 
  20   2  12      286.98      463.97    144.07 o 
  22   2  12      299.67      291.27    135.11 o 
 -21   3  12     1572.44     1701.54    167.63 o 
 -19   3  12     1114.59     1280.02    103.19 o 
 -17   3  12      156.55      103.34     51.86 o 
 -15   3  12     3091.44     2911.27    110.21 o 
 -13   3  12    11952.99    11799.54    291.10 o 
 -11   3  12     2610.16     2503.49     66.34 o 
  -9   3  12     3772.98     3507.68     78.47 o 
  -7   3  12     7109.64     6571.54    136.50 o 
  -5   3  12    31345.06    30238.88    549.89 o 
  -3   3  12     1393.33     1309.13     38.07 o 
  -1   3  12    17024.97    17157.38    319.74 o 
   1   3  12    17210.99    16392.03    273.77 o 
   3   3  12     6847.55     6693.56    131.66 o 
   5   3  12    20627.84    20929.14    399.80 o 
   7   3  12     1579.82     1372.80     46.84 o 
   9   3  12     5614.22     5513.71    123.56 o 
  11   3  12     2975.75     2942.75     90.39 o 
  13   3  12    14760.01    14226.92    348.25 o 
  15   3  12     3007.75     3146.30    107.94 o 
  17   3  12     2008.10     2089.71    107.76 o 
  19   3  12     2020.79     2247.50    148.78 o 
  21   3  12       29.13       50.97    127.83 o 
 -20   4  12       98.46      119.53    136.89 o 
 -18   4  12      658.78      523.71     67.97 o 
 -16   4  12      439.85      322.17     60.69 o 
 -14   4  12     1147.88     1218.46     62.54 o 
 -12   4  12      934.88     1164.14     85.07 o 
 -10   4  12     1676.88     1656.49     58.21 o 
  -8   4  12      557.77      625.01     41.47 o 
  -6   4  12     1224.18     1321.87     60.43 o 
  -4   4  12     1568.86     1591.55     57.09 o 
  -2   4  12     1501.71     1617.67     51.82 o 
   0   4  12     2831.33     2894.10     60.69 o 
   2   4  12     3717.35     3606.23     72.34 o 
   4   4  12     2370.34     2491.37     60.66 o 
   6   4  12      257.87      237.28     27.82 o 
   8   4  12      891.43      996.92     41.57 o 
  10   4  12      474.92      429.90     42.17 o 
  12   4  12       57.47      265.69     53.25 o 
  14   4  12       21.44       63.91     54.62 o 
  16   4  12      593.87      527.11     74.32 o 
  18   4  12        9.49        3.96     85.39 o 
  20   4  12      396.72      555.02    120.47 o 
 -19   5  12        9.11      -77.54     77.54 o 
 -17   5  12      401.49      410.35     68.41 o 
 -15   5  12      567.86      556.20     60.45 o 
 -13   5  12      912.77      994.56     59.53 o 
 -11   5  12      708.04      859.95     84.84 o 
  -9   5  12      178.66      319.99     44.83 o 
  -7   5  12     1004.91      917.18     42.50 o 
  -5   5  12     1277.46     1233.69     53.36 o 
  -3   5  12      986.29     1021.17     41.92 o 
  -1   5  12      887.71     1035.43     42.71 o 
   1   5  12     1531.98     1463.88     46.43 o 
   3   5  12     1312.67     1513.34     61.72 o 
   5   5  12     5494.76     5419.41    121.56 o 
   7   5  12     1980.18     2036.17     68.21 o 
   9   5  12     1522.29     1762.91     63.88 o 
  11   5  12     1338.55     1487.37     76.69 o 
  13   5  12     1622.72     1649.36     86.53 o 
  15   5  12      164.89      172.34     65.73 o 
  17   5  12      103.05       90.39     82.61 o 
 -16   6  12      476.64      491.89     88.06 o 
 -14   6  12      805.24      950.64    102.20 o 
 -12   6  12      723.79      852.89     94.64 o 
 -10   6  12     3987.20     4044.34    166.44 o 
  -8   6  12     1511.47     1588.60     68.02 o 
  -6   6  12     1828.10     1681.22     69.78 o 
  -4   6  12     1458.42     1260.27     50.04 o 
  -2   6  12      941.92      912.22     47.38 o 
   0   6  12      950.31      816.61     47.56 o 
   2   6  12      666.81      705.00     40.23 o 
   4   6  12      436.40      465.87     40.57 o 
   6   6  12      149.99      182.08     40.40 o 
   8   6  12     2848.23     2828.71     88.00 o 
  10   6  12      898.49      747.11     60.34 o 
  12   6  12      296.69      301.77     64.25 o 
  14   6  12      599.17      613.33     74.01 o 
  16   6  12      225.46      238.60     82.18 o 
 -13   7  12      183.87      304.86    159.57 o 
 -11   7  12       36.05       85.67    104.45 o 
  -9   7  12       21.86      156.87     77.20 o 
  -7   7  12       77.10       62.38     61.42 o 
  -5   7  12       91.52      108.10     57.24 o 
  -3   7  12       40.97       37.36     53.94 o 
  -1   7  12       28.52       22.99     63.32 o 
   1   7  12      279.50      283.59     49.83 o 
   3   7  12      141.50      179.00     44.50 o 
   5   7  12      387.74      381.70     51.47 o 
   7   7  12      219.83      228.94     45.74 o 
   9   7  12       92.31      204.64     69.03 o 
  11   7  12      124.23      107.20     84.42 o 
  -6   8  12      396.94      336.45     99.54 o 
  -4   8  12       91.31        6.84     75.21 o 
  -2   8  12      101.55       84.64     75.83 o 
   0   8  12      299.07      230.96     74.81 o 
   2   8  12      415.25      403.85     76.18 o 
   4   8  12      160.47      155.80     81.49 o 
   6   8  12      437.09      463.50     77.54 o 
  -6  -8  13       71.31      378.23    259.85 o 
  -4  -8  13        3.52      -95.28    254.08 o 
  -2  -8  13       53.54      101.05    259.85 o 
   0  -8  13       63.38      210.77    262.74 o 
   2  -8  13       35.54      268.52    271.40 o 
   6  -8  13       97.93      297.39    291.61 o 
 -11  -7  13      262.19      317.60    239.64 o 
  -9  -7  13      125.37      265.63    228.09 o 
  -7  -7  13      533.92      334.92    216.55 o 
  -5  -7  13     1253.85     1434.98    251.19 o 
  -3  -7  13      161.98      363.80    219.43 o 
  -1  -7  13      897.82      987.45    239.64 o 
   1  -7  13     1514.33     1827.65    274.29 o 
   3  -7  13       49.40      132.81    228.09 o 
   5  -7  13     1555.68     1752.58    297.39 o 
   7  -7  13      476.88      770.90    274.29 o 
   9  -7  13      575.10      921.04    288.73 o 
  11  -7  13      153.67      291.61    300.28 o 
 -10  -6  13      534.54      537.03    207.88 o 
  -8  -6  13      435.47      557.24    193.45 o 
  -6  -6  13      156.71       80.84    184.79 o 
  -4  -6  13      323.47      565.91    210.77 o 
  -2  -6  13      202.45      311.83    190.56 o 
   0  -6  13      100.27      153.03    193.45 o 
   2  -6  13      386.95      606.33    207.88 o 
   4  -6  13      999.34     1154.91    248.31 o 
   6  -6  13      298.17      277.18    205.00 o 
   8  -6  13      906.83     1175.12    248.31 o 
  10  -6  13      469.93      591.89    259.85 o 
  12  -6  13       48.74      202.11    259.85 o 
  14  -6  13       48.55      121.27    271.40 o 
 -19  -5  13      163.93     -115.49    207.88 o 
 -17  -5  13      806.20      687.17    193.45 o 
 -15  -5  13       12.77     -161.69    161.69 o 
 -13  -5  13      792.37      585.81    119.42 o 
 -11  -5  13      437.87      495.20    108.22 o 
  -9  -5  13      314.65      409.64    108.27 o 
  -7  -5  13      683.39      578.47    103.60 o 
  -5  -5  13      348.67      371.87     90.27 o 
  -3  -5  13     2355.39     2431.58    145.67 o 
  -1  -5  13      212.19      233.87    158.80 o 
   1  -5  13     4411.28     3866.06    311.83 o 
   3  -5  13     4001.90     3450.29    311.83 o 
   5  -5  13      607.10      796.89    205.00 o 
   7  -5  13      121.14      332.04    176.12 o 
   9  -5  13      614.70      499.50    187.67 o 
  11  -5  13       29.50      207.88    190.56 o 
  13  -5  13      261.84      395.56    225.21 o 
  15  -5  13      150.71       60.63    228.09 o 
 -20  -4  13      415.44      187.67    219.43 o 
 -18  -4  13      167.58       75.07    190.56 o 
 -16  -4  13      945.08      906.60    161.69 o 
 -14  -4  13     3536.98     3568.67    294.50 o 
 -12  -4  13     4124.21     4050.85    297.39 o 
 -10  -4  13     1584.44     1472.51    147.25 o 
  -8  -4  13    14527.90    14028.42    492.04 o 
  -6  -4  13    12605.06    11908.60    491.66 o 
  -4  -4  13      101.07       99.74     57.52 o 
  -2  -4  13    15338.41    15307.35    565.23 o 
   0  -4  13     7188.53     6741.79    384.01 o 
   2  -4  13    11141.19    11182.57    374.60 o 
   4  -4  13     6608.91     6228.52    237.95 o 
   6  -4  13     7858.51     7361.23    218.66 o 
   8  -4  13    14042.59    13831.77    426.52 o 
  10  -4  13     3311.49     3380.87    194.90 o 
  12  -4  13     7359.20     6461.82    319.79 o 
  14  -4  13      872.54      717.48    119.90 o 
  16  -4  13     2858.83     2701.56    206.08 o 
  18  -4  13      675.85      554.36    196.33 o 
  20  -4  13      520.81      401.33    228.09 o 
 -21  -3  13      165.31      225.21    216.55 o 
 -19  -3  13      153.05       49.08    190.56 o 
 -17  -3  13       32.35     -118.38    164.57 o 
 -15  -3  13      208.87      295.01    112.60 o 
 -13  -3  13      142.70      276.56     95.89 o 
 -11  -3  13     1596.16     1620.24     95.88 o 
  -9  -3  13     1131.18     1347.50     73.76 o 
  -7  -3  13      337.54      433.92     45.79 o 
  -5  -3  13     1368.62     1238.27     88.56 o 
  -3  -3  13     1010.04     1049.82     63.81 o 
  -1  -3  13      227.23      247.05     35.34 o 
   1  -3  13      210.26      309.19     29.33 o 
   3  -3  13      540.25      559.46     38.82 o 
   5  -3  13      540.56      546.66     38.81 o 
   7  -3  13     1873.57     1849.32     84.28 o 
   9  -3  13     2038.57     1971.69     75.48 o 
  11  -3  13     1381.63     1376.38     76.53 o 
  13  -3  13     1042.87     1285.39     90.33 o 
  15  -3  13      712.61      665.32    113.84 o 
  17  -3  13      155.65      248.31    170.35 o 
  19  -3  13       79.94      115.49    196.33 o 
  21  -3  13       35.06      -63.52    222.32 o 
 -22  -2  13      690.61      600.55    230.98 o 
 -20  -2  13      340.75      332.04    202.11 o 
 -18  -2  13     1788.89     1893.64    297.39 o 
 -16  -2  13     1977.54     2029.72    121.52 o 
 -14  -2  13     1525.48     1618.49    113.95 o 
 -12  -2  13     3163.50     2931.70    102.67 o 
 -10  -2  13     3504.89     3770.88    160.89 o 
  -8  -2  13     9676.59     9273.97    252.21 o 
  -6  -2  13    10343.64    10599.78    298.50 o 
   0  -2  13     6557.45     6509.73    185.07 o 
   2  -2  13      277.84      496.61     75.07 o 
   4  -2  13    12544.44    12267.00    437.26 o 
   6  -2  13     5477.40     4926.68    171.37 o 
   8  -2  13      217.88      331.00     46.03 o 
  10  -2  13    10162.28    10290.96    342.55 o 
  12  -2  13     7074.00     6765.06    200.17 o 
  14  -2  13      515.52      445.62     65.42 o 
  16  -2  13     3772.82     3882.70    170.35 o 
  18  -2  13     2216.32     1881.68    160.94 o 
  20  -2  13       60.78        0.00    205.00 o 
  22  -2  13      718.79      505.27    248.31 o 
 -23  -1  13       85.48       -2.89    233.87 o 
 -21  -1  13     3537.71     4010.70    270.49 o 
 -19  -1  13     4165.12     4105.18    190.54 o 
 -17  -1  13     1082.36     1013.95     99.48 o 
 -15  -1  13      170.21      214.91     69.34 o 
 -13  -1  13     4084.21     4128.51    173.27 o 
 -11  -1  13    13398.03    13294.78    373.46 o 
  -9  -1  13    34938.12    32985.44    899.24 o 
  -7  -1  13    19739.02    22002.32    519.67 o 
  -5  -1  13    36063.96    37732.40    996.80 o 
  -3  -1  13    95979.96    93607.34   2083.77 o 
  -1  -1  13    21319.16    23189.07    569.01 o 
   1  -1  13    13993.46    15999.79    468.36 o 
   3  -1  13     8604.41     9098.43    218.98 o 
   5  -1  13    18234.99    19171.13    507.44 o 
   7  -1  13     7518.93     7513.98    203.39 o 
   9  -1  13    13464.45    12480.23    334.11 o 
  11  -1  13    24514.07    24483.71    653.05 o 
  13  -1  13     5964.12     5915.78    173.95 o 
  15  -1  13     9001.30     8977.50    328.31 o 
  17  -1  13      429.72      517.93     88.97 o 
  19  -1  13     2722.65     2585.68    162.76 o 
  21  -1  13     1462.42     1399.22    164.41 o 
 -22   0  13      499.31      457.62    145.81 o 
 -20   0  13       42.28      274.49    115.64 o 
 -18   0  13     1023.68      979.51    114.16 o 
 -16   0  13     1099.86     1099.31     91.56 o 
 -14   0  13     1384.08     1329.34     63.85 o 
 -12   0  13      583.21      513.26     37.05 o 
 -10   0  13      983.67      973.51     48.03 o 
  -8   0  13     6464.49     6480.72    144.25 o 
  -6   0  13      100.94      150.66     24.74 o 
  -4   0  13     4893.77     4421.98    106.79 o 
  -2   0  13     7313.94     6968.06    139.76 o 
   0   0  13       20.99       51.29     17.74 o 
   2   0  13      337.33      325.40     19.40 o 
   4   0  13      163.36      241.05     21.23 o 
   6   0  13       84.44       12.85     23.92 o 
   8   0  13     4833.47     4800.60    128.29 o 
  10   0  13      667.84      567.10     41.73 o 
  12   0  13      519.96      470.00     45.15 o 
  14   0  13     4582.82     4441.92    168.20 o 
  16   0  13      398.02      597.23     87.04 o 
  18   0  13      304.13      217.61     93.20 o 
  20   0  13      126.77      182.25    111.41 o 
  22   0  13        6.22      -48.22    122.91 o 
 -23   1  13      139.93       99.48    142.51 o 
 -21   1  13     2781.11     3143.83    197.46 o 
 -19   1  13     3754.91     3906.70    205.47 o 
 -17   1  13      991.79      971.14     85.86 o 
 -15   1  13      222.78      191.74     46.38 o 
 -13   1  13     4569.87     4513.63    118.21 o 
 -11   1  13    14739.62    14531.34    320.45 o 
  -9   1  13    38341.56    35577.83    727.97 o 
  -7   1  13    19142.33    21127.57    430.66 o 
  -5   1  13    37722.42    38675.73    766.05 o 
  -3   1  13   104039.84   101812.88   1792.15 o 
  -1   1  13    19128.22    21189.22    403.10 o 
   1   1  13    16459.48    18191.54    293.03 o 
   3   1  13     9863.93     9942.68    189.22 o 
   5   1  13    16338.11    17080.63    356.48 o 
   7   1  13     6321.82     6238.63    149.50 o 
   9   1  13    13734.48    13030.30    278.22 o 
  11   1  13    25440.03    26145.18    576.84 o 
  13   1  13     5755.01     5867.84    164.54 o 
  15   1  13     9222.07     9559.98    261.53 o 
  17   1  13      615.05      632.20     89.12 o 
  19   1  13     3083.84     2908.52    177.51 o 
  21   1  13     1459.96     1435.83    143.68 o 
 -22   2  13      887.30      887.10    172.34 o 
 -20   2  13      375.27      489.31    112.34 o 
 -18   2  13     2342.11     2483.35    133.58 o 
 -16   2  13     2130.38     2228.88     88.15 o 
 -14   2  13     1330.27     1350.06     65.75 o 
 -12   2  13     2512.81     2480.04     83.45 o 
 -10   2  13     4306.13     4595.49    101.11 o 
  -8   2  13     8658.52     8152.77    186.94 o 
  -6   2  13     9937.04    10128.71    210.60 o 
  -4   2  13     6322.70     5843.87    117.84 o 
  -2   2  13     1925.52     1664.02     40.81 o 
   0   2  13     7926.65     7430.06    123.31 o 
   2   2  13      120.22      339.58     24.49 o 
   4   2  13    14458.73    13898.05    262.27 o 
   6   2  13     5329.35     4831.99    102.84 o 
   8   2  13       46.40       97.94     26.99 o 
  10   2  13     9773.26    10199.99    227.09 o 
  12   2  13     6044.39     5915.17    170.89 o 
  14   2  13      512.48      542.75     54.63 o 
  16   2  13     3248.90     3242.32    133.51 o 
  18   2  13     2057.38     2085.56    156.97 o 
  20   2  13       18.50      -46.63    116.20 o 
  22   2  13      656.67      571.55    140.39 o 
 -21   3  13      141.40      252.76    119.02 o 
 -19   3  13      152.24      168.23     94.53 o 
 -17   3  13      106.40       15.03     52.04 o 
 -15   3  13      157.04      247.75     52.40 o 
 -13   3  13      234.08      303.09     45.12 o 
 -11   3  13     1592.50     1678.58     62.71 o 
  -9   3  13      933.12     1001.21     41.87 o 
  -7   3  13      135.38      222.53     35.88 o 
  -5   3  13     1274.10     1388.07     86.34 o 
  -3   3  13      886.28      913.62     34.26 o 
  -1   3  13      230.10      294.23     23.69 o 
   1   3  13      241.38      348.88     22.47 o 
   3   3  13      626.37      688.31     28.14 o 
   5   3  13      405.16      402.27     30.19 o 
   7   3  13     1843.33     1730.85     52.15 o 
   9   3  13     1691.25     1816.52     63.66 o 
  11   3  13     1305.72     1306.27     60.85 o 
  13   3  13     1094.86     1335.13     93.40 o 
  15   3  13      614.59      615.91     67.31 o 
  17   3  13      160.32      332.42     81.34 o 
  19   3  13       93.64      174.10    103.41 o 
  21   3  13       52.08      110.26    135.11 o 
 -20   4  13      394.62       98.59    126.53 o 
 -18   4  13      182.13      178.08     61.21 o 
 -16   4  13      638.25      702.37     67.02 o 
 -14   4  13     3616.72     3774.05    116.25 o 
 -12   4  13     4154.88     4339.23    112.61 o 
 -10   4  13     1165.70     1188.17     58.13 o 
  -8   4  13    14626.42    13741.55    295.75 o 
  -6   4  13    12940.94    11862.82    242.33 o 
  -4   4  13      171.89      201.70     27.48 o 
  -2   4  13    14166.08    13517.23    243.07 o 
   0   4  13     6762.76     6714.94    118.05 o 
   2   4  13     9436.69     9447.06    172.10 o 
   4   4  13     5409.97     5121.64    106.98 o 
   6   4  13     7739.87     7167.07    140.94 o 
   8   4  13    13403.26    12727.76    264.00 o 
  10   4  13     3699.98     3552.12    101.13 o 
  12   4  13     7735.61     7281.26    195.70 o 
  14   4  13      762.59      770.05     67.25 o 
  16   4  13     3110.91     3228.24    128.47 o 
  18   4  13      553.30      476.98     97.33 o 
  20   4  13      524.20      578.91    131.54 o 
 -19   5  13      152.23      144.94     70.28 o 
 -17   5  13      700.01      782.17     80.11 o 
 -15   5  13       45.59       55.41     57.74 o 
 -13   5  13      615.02      548.48     54.73 o 
 -11   5  13      389.01      528.82     63.21 o 
  -9   5  13      317.17      530.47     50.98 o 
  -7   5  13      688.97      639.18     42.85 o 
  -5   5  13      316.72      321.93     35.24 o 
  -3   5  13     1989.14     2056.46     65.93 o 
  -1   5  13       72.51      111.81     32.44 o 
   1   5  13     3892.48     3675.54     78.12 o 
   3   5  13     4029.06     3699.46     91.78 o 
   5   5  13      929.04     1045.24     64.77 o 
   7   5  13      124.29      177.32     37.62 o 
   9   5  13      530.01      456.58     43.10 o 
  11   5  13       24.41       94.27     56.05 o 
  13   5  13      158.72      280.63     65.00 o 
  15   5  13       83.84      124.90     66.93 o 
  17   5  13       65.66      142.17     98.14 o 
 -16   6  13      226.75      236.35     86.50 o 
 -14   6  13      789.15      848.28     76.66 o 
 -12   6  13       60.26      181.99     86.48 o 
 -10   6  13      610.35      873.22    110.39 o 
  -8   6  13      492.21      624.66     76.33 o 
  -6   6  13      101.03       98.11     52.88 o 
  -4   6  13      291.82      346.13     51.67 o 
  -2   6  13      234.42      299.85     41.06 o 
   0   6  13      102.97      105.02     43.82 o 
   2   6  13      431.73      462.49     38.62 o 
   4   6  13     1006.28      938.59     48.11 o 
   6   6  13      337.31      331.30     44.19 o 
   8   6  13     1055.59     1250.32     54.50 o 
  10   6  13      461.67      564.26     60.11 o 
  12   6  13       53.42      111.78     67.57 o 
  14   6  13       60.52      179.87     75.40 o 
 -13   7  13      332.46      353.26    172.47 o 
 -11   7  13      183.95      320.04    112.16 o 
  -9   7  13      112.52       96.13     77.18 o 
  -7   7  13      582.50      622.80     73.82 o 
  -5   7  13     1238.78     1267.88     82.05 o 
  -3   7  13      176.87      136.25     63.92 o 
  -1   7  13      749.45      687.91     62.23 o 
   1   7  13     1315.62     1368.98     65.24 o 
   3   7  13       49.66       33.52     46.20 o 
   5   7  13     1488.60     1523.44     64.38 o 
   7   7  13      665.91      645.85     51.83 o 
   9   7  13      500.29      420.26     63.91 o 
  11   7  13      165.85      267.88     81.50 o 
  -6   8  13       78.51       91.88     89.10 o 
  -4   8  13        1.82      -62.24     81.59 o 
  -2   8  13       51.61      -39.42     96.48 o 
   0   8  13       60.46       29.53     95.98 o 
   2   8  13       39.35      -44.45     68.67 o 
   4   8  13      151.68       42.79     71.37 o 
   6   8  13      102.28       81.72     64.46 o 
  -6  -8  14       13.20       77.96    277.18 o 
  -4  -8  14       20.73      101.05    259.85 o 
  -2  -8  14       64.69       95.28    262.74 o 
   0  -8  14      178.77      303.16    274.29 o 
   2  -8  14        6.60      184.79    282.95 o 
 -11  -7  14      191.29      176.12    228.09 o 
  -7  -7  14       92.90      288.73    245.42 o 
  -5  -7  14       57.25       11.55    236.76 o 
  -3  -7  14       28.23      -14.44    236.76 o 
  -1  -7  14       49.92      127.04    242.53 o 
   1  -7  14        1.12      265.63    222.32 o 
   3  -7  14       63.84      360.91    239.64 o 
   5  -7  14       45.16      256.97    245.42 o 
   7  -7  14      101.30      187.67    259.85 o 
   9  -7  14       70.28      228.09    268.52 o 
  11  -7  14       57.32      358.02    308.94 o 
 -12  -6  14      411.75      511.05    207.88 o 
 -10  -6  14      721.30      779.56    225.21 o 
  -8  -6  14      721.08      929.70    210.77 o 
  -6  -6  14      927.88     1053.86    219.43 o 
  -4  -6  14     1736.17     1931.59    254.08 o 
  -2  -6  14     1701.22     1876.73    256.97 o 
   0  -6  14      815.48      750.69    207.88 o 
   2  -6  14      560.61      866.18    216.55 o 
   4  -6  14     1115.66     1394.55    242.53 o 
   6  -6  14       66.50      202.11    233.87 o 
   8  -6  14     1238.29     1651.52    265.63 o 
  10  -6  14      297.28      372.46    239.64 o 
  12  -6  14      552.09      542.81    251.19 o 
  14  -6  14      111.95      118.38    251.19 o 
 -19  -5  14      321.60     -138.59    210.77 o 
 -17  -5  14     2033.20     1625.54    233.87 o 
 -15  -5  14     1400.28     1336.81    228.09 o 
 -13  -5  14      560.06      551.66    158.80 o 
 -11  -5  14     1665.83     1531.22    143.88 o 
  -9  -5  14     1751.12     1730.56    145.47 o 
  -7  -5  14      211.64      126.44     98.79 o 
  -5  -5  14      614.69      670.72     99.88 o 
  -3  -5  14      973.79     1091.56    107.35 o 
  -1  -5  14     1503.16     1709.27    210.77 o 
   1  -5  14     6758.92     6733.13    456.19 o 
   3  -5  14     3509.11     3152.91    282.95 o 
   5  -5  14      775.75     1079.84    199.22 o 
   7  -5  14     1982.61     2107.71    254.08 o 
   9  -5  14     2690.65     2572.56    303.16 o 
  11  -5  14     1190.09     1180.90    219.43 o 
  13  -5  14      373.68      415.77    210.77 o 
  15  -5  14     1049.57     1143.36    256.97 o 
  17  -5  14        0.16      150.14    236.76 o 
 -20  -4  14       78.11     -129.93    216.55 o 
 -18  -4  14      184.20        8.66    193.45 o 
 -16  -4  14      484.37      441.75    181.90 o 
 -14  -4  14       55.93      184.79    150.14 o 
 -12  -4  14      794.72      594.78    144.36 o 
 -10  -4  14      604.29      733.37    129.93 o 
  -8  -4  14      191.68      221.39     41.29 o 
  -6  -4  14      283.06      366.87     71.37 o 
  -4  -4  14      110.11      128.93     61.64 o 
  -2  -4  14      417.88      573.55     84.83 o 
   0  -4  14      360.76      490.58     82.97 o 
   2  -4  14      336.61      347.05     52.70 o 
   4  -4  14      694.57      656.13     61.15 o 
   6  -4  14       78.74      173.62     50.76 o 
   8  -4  14      177.52      237.17     56.70 o 
  10  -4  14       77.32      176.48     89.13 o 
  12  -4  14      498.43      609.74    108.96 o 
  14  -4  14        0.69       15.26    110.87 o 
  16  -4  14      132.72      270.88    133.08 o 
  18  -4  14       86.55      118.38    193.45 o 
 -21  -3  14      464.96      213.66    222.32 o 
 -19  -3  14     1116.98      747.80    213.66 o 
 -17  -3  14     1814.73     1761.24    216.55 o 
 -15  -3  14     2169.93     2442.98    183.34 o 
 -13  -3  14     2876.43     3033.96    189.34 o 
 -11  -3  14     5278.92     5143.18    239.33 o 
  -9  -3  14    16968.30    16980.07    779.56 o 
  -7  -3  14    45934.15    45042.73   1398.94 o 
  -5  -3  14     1159.27     1151.47     66.51 o 
  -3  -3  14    21982.74    20879.54   1168.78 o 
  -1  -3  14    19587.11    19638.74    808.45 o 
   3  -3  14    15063.80    14218.45    410.68 o 
   5  -3  14     1666.84     1802.26     80.84 o 
   9  -3  14     8884.13     8426.37    245.87 o 
  11  -3  14     3811.86     3908.90    132.97 o 
  13  -3  14       76.67      135.98     69.25 o 
  15  -3  14     4894.46     4581.54    246.63 o 
  17  -3  14      695.50      739.14    164.57 o 
  19  -3  14      771.13      935.48    225.21 o 
  21  -3  14      325.81      340.70    239.64 o 
 -22  -2  14      755.37      534.15    233.87 o 
 -20  -2  14      851.33      661.19    181.90 o 
 -18  -2  14     1506.38     1552.03    248.31 o 
 -16  -2  14      328.08      263.01     77.51 o 
 -14  -2  14     3517.06     3307.08    149.99 o 
 -12  -2  14    11685.53    11166.71    334.43 o 
 -10  -2  14     4936.92     4967.64    169.01 o 
  -8  -2  14     1405.47     1470.99     69.74 o 
  -6  -2  14     4934.66     4653.62    149.42 o 
  -4  -2  14    14780.23    14613.53    425.82 o 
  -2  -2  14     1854.44     1793.06     68.70 o 
   0  -2  14     8580.09     8741.80    228.44 o 
   2  -2  14      157.74       61.62     37.79 o 
   4  -2  14    10916.66    10757.07    325.23 o 
   6  -2  14     8037.71     7886.59    243.89 o 
   8  -2  14     5443.25     5022.14    265.12 o 
  10  -2  14     8950.27     8904.04    249.57 o 
  12  -2  14     2750.85     2817.70    114.79 o 
  14  -2  14     3424.17     3438.93    142.99 o 
  16  -2  14     1401.59     1266.18    104.60 o 
  18  -2  14      527.26      575.12    121.99 o 
  20  -2  14       35.33     -205.00    205.00 o 
  22  -2  14      217.72      248.31    248.31 o 
 -23  -1  14      144.52        0.00    230.98 o 
 -21  -1  14      218.29      276.48    144.36 o 
 -19  -1  14      561.02      573.94    130.81 o 
 -17  -1  14       74.80      133.14     79.38 o 
 -15  -1  14      726.33      591.30     74.04 o 
 -13  -1  14      911.25      942.52     73.84 o 
 -11  -1  14     4293.33     4173.86    123.10 o 
  -9  -1  14     8087.55     8386.80    199.63 o 
  -7  -1  14    14968.25    15287.75    392.94 o 
  -5  -1  14    10568.76    10507.32    240.18 o 
  -3  -1  14     8317.54     8485.11    175.33 o 
  -1  -1  14    13334.06    13097.50    327.25 o 
   1  -1  14     2948.29     3275.97     97.15 o 
   3  -1  14     2328.96     2169.32     65.68 o 
   5  -1  14     1880.13     2190.56     89.53 o 
   7  -1  14     1085.47     1047.29     61.00 o 
   9  -1  14     8771.52     8551.00    272.90 o 
  11  -1  14     3364.84     3541.51    134.83 o 
  13  -1  14     1796.94     1838.19     85.51 o 
  15  -1  14     2981.34     3055.30    152.22 o 
  17  -1  14      139.85      121.63     90.60 o 
  19  -1  14      925.35      922.65    116.75 o 
  21  -1  14      312.04      281.62    151.27 o 
 -22   0  14     1240.91     1436.74    134.56 o 
 -20   0  14     2416.77     2526.70    158.53 o 
 -18   0  14      122.31       57.36     85.45 o 
 -16   0  14        1.08       91.12     70.79 o 
 -14   0  14      753.47      937.84     59.94 o 
 -12   0  14    16350.80    15187.16    348.32 o 
 -10   0  14    42409.09    42187.62   1010.95 o 
  -8   0  14      665.46     1011.63     40.83 o 
  -6   0  14    39114.04    36942.75    823.36 o 
  -4   0  14    79855.53    82999.30   1834.59 o 
  -2   0  14      129.20      131.93     20.46 o 
   0   0  14     8389.55     8996.29    178.31 o 
   2   0  14       45.23       48.31     21.31 o 
   4   0  14    18226.09    20711.21    409.76 o 
   6   0  14     3989.77     3950.53    101.34 o 
   8   0  14    39937.97    38195.53    915.22 o 
  10   0  14     5519.38     6470.86    171.24 o 
  12   0  14    20058.46    21078.29    609.07 o 
  14   0  14    19286.78    19200.48    561.56 o 
  16   0  14        6.26      -35.50     84.72 o 
  18   0  14     8174.12     7881.30    296.98 o 
  20   0  14      177.97      219.84    115.47 o 
  22   0  14       34.68      -40.30    126.68 o 
 -23   1  14      126.64      214.78    127.02 o 
 -21   1  14      163.30       29.96    125.54 o 
 -19   1  14      409.60      517.07    102.16 o 
 -17   1  14      127.94      205.39     99.95 o 
 -15   1  14      582.03      453.25     46.08 o 
 -13   1  14      828.30      843.25     51.43 o 
 -11   1  14     3832.38     3715.67    104.17 o 
  -9   1  14     7028.76     7342.89    183.92 o 
  -7   1  14    14274.95    14609.68    300.89 o 
  -5   1  14     9130.29     9237.21    199.77 o 
  -3   1  14     7677.26     7576.03    145.00 o 
  -1   1  14    12006.75    12013.18    231.32 o 
   1   1  14     3144.63     3569.86     65.89 o 
   3   1  14     2551.92     2288.70     55.49 o 
   5   1  14     2059.33     2368.52     61.19 o 
   7   1  14      959.80      883.46     36.87 o 
   9   1  14     9465.79     9400.32    204.08 o 
  11   1  14     3725.23     3780.84    113.63 o 
  13   1  14     1645.88     1640.56     84.70 o 
  15   1  14     3097.35     3307.85    119.93 o 
  17   1  14       70.94       76.15     80.92 o 
  19   1  14      956.06      920.63    123.15 o 
  21   1  14      259.57      280.52    127.13 o 
 -22   2  14      958.22      924.87    151.84 o 
 -20   2  14      678.44      601.54    113.18 o 
 -18   2  14     1579.48     1405.90    122.45 o 
 -16   2  14      359.49      281.15     49.09 o 
 -14   2  14     3369.03     3177.52    108.47 o 
 -12   2  14    12056.05    11491.19    284.30 o 
 -10   2  14     5538.79     5611.00    120.27 o 
  -8   2  14     1592.94     1714.34     75.23 o 
  -6   2  14     5322.99     4961.32    106.12 o 
  -4   2  14    15066.11    14960.00    286.78 o 
  -2   2  14     1871.59     1755.42     44.06 o 
   0   2  14     8963.13     8881.12    150.94 o 
   2   2  14      138.07       83.90     20.67 o 
   4   2  14    11647.84    11363.85    219.43 o 
   6   2  14     7185.72     6933.53    145.15 o 
   8   2  14     6869.01     6373.42    135.23 o 
  10   2  14     8388.89     8057.27    189.82 o 
  12   2  14     2602.46     2662.35     98.86 o 
  14   2  14     4164.03     4302.74    142.06 o 
  16   2  14     1321.68     1212.18     84.27 o 
  18   2  14      583.88      692.87    101.30 o 
  20   2  14       27.66      -17.50    112.15 o 
  22   2  14      343.63      169.94    136.51 o 
 -21   3  14      339.98      285.82    127.85 o 
 -19   3  14     1112.96     1178.50    203.60 o 
 -17   3  14     1725.94     1702.52     77.51 o 
 -15   3  14     1689.84     1949.88     90.32 o 
 -13   3  14     3181.79     3172.10    105.99 o 
 -11   3  14     4516.16     4307.57    129.09 o 
  -9   3  14    14217.17    13976.32    275.66 o 
  -7   3  14    44799.52    43616.54    831.01 o 
  -5   3  14     1196.26     1196.74     39.25 o 
  -3   3  14    21110.48    19892.59    341.44 o 
  -1   3  14    22434.30    21819.60    366.89 o 
   1   3  14     3747.61     3239.19     66.55 o 
   3   3  14    12656.63    12125.11    245.15 o 
   5   3  14     1216.29     1314.63     46.49 o 
   7   3  14     4458.92     4523.39    101.58 o 
   9   3  14     7880.53     7625.30    181.43 o 
  11   3  14     3277.51     3336.07    116.31 o 
  13   3  14       33.49      126.08     53.20 o 
  15   3  14     4955.61     4779.45    167.39 o 
  17   3  14      726.93      793.12     89.56 o 
  19   3  14      961.87     1153.34    120.97 o 
  21   3  14      353.27      374.30    136.59 o 
 -20   4  14       99.89      -10.64    136.61 o 
 -18   4  14      265.00      254.28     66.58 o 
 -16   4  14      574.70      626.23     66.04 o 
 -14   4  14       96.02      251.48     54.86 o 
 -12   4  14      999.71      919.58     51.42 o 
 -10   4  14      581.29      685.78     42.42 o 
  -8   4  14      157.90      296.30     53.85 o 
  -6   4  14      410.35      623.32     50.21 o 
  -4   4  14      227.73      190.22     29.55 o 
  -2   4  14      411.91      512.06     47.64 o 
   0   4  14      511.20      670.17     28.88 o 
   2   4  14      558.22      667.87     39.97 o 
   4   4  14      719.42      788.30     36.11 o 
   6   4  14      142.97      271.34     47.52 o 
   8   4  14      132.74      219.65     36.45 o 
  10   4  14       72.43      177.82     42.77 o 
  12   4  14      518.22      612.54     61.11 o 
  14   4  14        1.33       93.76     60.21 o 
  16   4  14      164.26      341.73     88.80 o 
  18   4  14      119.87      219.22    108.93 o 
 -19   5  14      244.52      125.92    100.36 o 
 -17   5  14     1924.55     1812.26    118.86 o 
 -15   5  14     1812.82     1886.42     85.22 o 
 -13   5  14      661.53      655.55     69.89 o 
 -11   5  14     1946.03     1731.09     79.65 o 
  -9   5  14     2100.43     2062.55     87.74 o 
  -7   5  14      204.35      207.62     42.05 o 
  -5   5  14      601.39      578.52     40.25 o 
  -3   5  14     1019.37     1021.79     45.33 o 
  -1   5  14     1272.29     1356.14     52.18 o 
   1   5  14     6154.83     6254.32    119.29 o 
   3   5  14     3035.08     2723.87     77.55 o 
   5   5  14      707.56      759.21     42.43 o 
   7   5  14     1959.66     1993.13     68.77 o 
   9   5  14     2674.17     2582.16     90.94 o 
  11   5  14     1151.36     1113.06     71.71 o 
  13   5  14      333.81      494.16     68.54 o 
  15   5  14      966.65     1072.60     80.00 o 
  17   5  14        2.11       83.38     98.78 o 
 -16   6  14      163.38      158.74     86.98 o 
 -14   6  14       39.96       82.34     77.02 o 
 -12   6  14      388.03      571.96    155.91 o 
 -10   6  14      660.83      937.30     93.80 o 
  -8   6  14      760.29      827.84     70.61 o 
  -6   6  14      822.75      806.46     52.32 o 
  -4   6  14     1575.25     1585.60     63.63 o 
  -2   6  14     1665.40     1731.46     68.37 o 
   0   6  14      437.86      513.88     47.50 o 
   2   6  14      589.41      663.81     42.96 o 
   4   6  14     1143.86     1264.84     54.35 o 
   6   6  14      179.50      217.53     44.79 o 
   8   6  14     1331.36     1562.25     62.29 o 
  10   6  14      439.58      469.89     66.26 o 
  12   6  14      717.27      742.23     74.29 o 
  14   6  14      112.20      140.98     72.30 o 
 -13   7  14       20.11      -67.83    134.33 o 
 -11   7  14      178.55       64.62    130.02 o 
  -9   7  14       72.38      106.73     82.40 o 
  -7   7  14      106.10      109.16     70.52 o 
  -5   7  14       49.89      108.36     72.75 o 
  -3   7  14       43.37      -10.73     69.60 o 
  -1   7  14       37.66       65.51     64.10 o 
   1   7  14        5.33       37.40     47.51 o 
   3   7  14       34.20      -38.28     47.20 o 
   5   7  14       39.13      142.84     50.61 o 
   7   7  14       83.37      151.10     49.63 o 
   9   7  14       64.90      144.71     72.63 o 
  11   7  14       64.44      132.63     89.33 o 
  -6   8  14       11.21       50.92    114.10 o 
  -4   8  14       12.54      -85.14     85.14 o 
  -2   8  14       43.57       -3.25     84.68 o 
   0   8  14      141.13       67.41     90.88 o 
   2   8  14        1.71      -58.23     71.19 o 
   4   8  14      446.03      380.50     77.49 o 
  -4  -8  15       65.75      300.28    294.50 o 
  -2  -8  15      147.52      392.67    277.18 o 
   0  -8  15      235.00      381.12    280.07 o 
   2  -8  15       14.40      205.00    280.07 o 
  -9  -7  15       85.60       80.84    219.43 o 
  -7  -7  15       53.28       -8.66    222.32 o 
  -5  -7  15      375.34      563.02    245.42 o 
  -3  -7  15      126.33      210.77    233.87 o 
  -1  -7  15       78.15      242.53    239.64 o 
   1  -7  15      254.95      395.56    245.42 o 
   3  -7  15       40.86      280.07    233.87 o 
   5  -7  15      239.95      470.63    251.19 o 
 -12  -6  15      461.72      447.53    213.66 o 
 -10  -6  15      693.08      444.64    222.32 o 
  -8  -6  15       82.55      118.38    210.77 o 
  -6  -6  15      614.68      681.40    207.88 o 
  -4  -6  15       57.89      176.12    196.33 o 
  -2  -6  15      365.88      586.12    210.77 o 
   0  -6  15      905.03      848.86    225.21 o 
   2  -6  15      827.97     1178.01    239.64 o 
   4  -6  15      186.58      470.63    213.66 o 
   6  -6  15      511.76      664.07    236.76 o 
   8  -6  15      405.84      560.13    251.19 o 
  10  -6  15       23.65      129.93    233.87 o 
  12  -6  15       77.13      190.56    248.31 o 
  14  -6  15       71.09      135.70    277.18 o 
 -17  -5  15       89.82      -77.96    190.56 o 
 -15  -5  15      201.99      115.49    170.35 o 
 -13  -5  15      167.13      147.86    115.89 o 
 -11  -5  15      215.02      246.27    108.84 o 
  -9  -5  15      306.87      124.15    127.04 o 
  -7  -5  15      395.87      265.63    127.04 o 
  -5  -5  15      925.98     1172.23    144.36 o 
  -3  -5  15     1532.10     1790.11    187.67 o 
  -1  -5  15       31.16      219.43    170.35 o 
   1  -5  15     1693.10     1807.43    233.87 o 
   3  -5  15      953.70      932.59    207.88 o 
   5  -5  15      178.55      291.61    184.79 o 
   7  -5  15      254.29      277.18    193.45 o 
   9  -5  15     1430.10     1654.41    245.42 o 
  11  -5  15      742.12      791.11    228.09 o 
  13  -5  15      260.89      499.50    242.53 o 
 -20  -4  15      510.37      233.87    230.98 o 
 -18  -4  15     2146.27     2087.50    251.19 o 
 -16  -4  15      748.64      768.02    187.67 o 
 -14  -4  15      332.19      274.29    150.14 o 
 -12  -4  15     2582.39     2552.35    228.09 o 
 -10  -4  15      347.22      205.00    121.27 o 
  -8  -4  15     2993.03     3294.38    219.43 o 
  -6  -4  15     6353.43     6334.68    407.11 o 
  -4  -4  15     3517.00     3392.48    166.38 o 
  -2  -4  15    16778.54    16688.96    541.09 o 
   0  -4  15    15618.24    15271.87    509.95 o 
   2  -4  15     7253.57     7117.76    253.06 o 
   6  -4  15     3302.93     3250.76    134.95 o 
   8  -4  15      322.54      361.47     87.88 o 
  10  -4  15     2010.38     2027.75    161.69 o 
  12  -4  15      115.38      137.45    102.54 o 
  14  -4  15      573.79      636.12    128.65 o 
  16  -4  15      649.76      548.58    219.43 o 
  18  -4  15      445.08      213.66    202.11 o 
 -21  -3  15      159.04     -147.25    222.32 o 
 -19  -3  15      369.02      213.66    193.45 o 
 -17  -3  15      260.96      127.04    176.12 o 
 -15  -3  15     2261.78     2338.69    225.21 o 
 -13  -3  15     1350.03     1468.54    134.01 o 
 -11  -3  15     1722.74     1675.49    130.25 o 
  -9  -3  15     3538.90     3694.88    143.28 o 
  -7  -3  15      775.01     1037.42    107.73 o 
  -5  -3  15      227.83      265.93     44.44 o 
  -3  -3  15      470.26      568.60     38.52 o 
  -1  -3  15     1707.61     1787.25    138.59 o 
   1  -3  15      902.68      977.98     46.27 o 
   3  -3  15     3156.14     3128.61    104.14 o 
   5  -3  15     2085.97     2124.86     85.09 o 
   7  -3  15     3153.13     3102.87    124.43 o 
   9  -3  15     1027.04     1088.48     71.28 o 
  11  -3  15      449.72      482.47     63.48 o 
  13  -3  15      303.23      406.26     78.43 o 
  15  -3  15       97.45       22.46    109.74 o 
  17  -3  15       47.83       31.76    173.24 o 
  19  -3  15      113.46       51.97    205.00 o 
  21  -3  15      250.78       89.51    242.53 o 
 -22  -2  15      312.64      280.07    236.76 o 
 -20  -2  15     1518.84     1406.10    236.76 o 
 -18  -2  15      186.00      322.68    128.48 o 
 -16  -2  15     2276.39     2141.57    349.36 o 
 -14  -2  15      176.25      236.68     69.30 o 
 -12  -2  15     1875.81     1736.89    118.03 o 
 -10  -2  15    16255.55    16082.98    444.97 o 
  -8  -2  15    19649.63    19348.37    512.43 o 
  -6  -2  15     7471.69     7599.22    239.89 o 
  -4  -2  15    24780.74    25700.24    678.41 o 
  -2  -2  15     9053.78     8991.50    237.01 o 
   0  -2  15    14791.76    14175.94    339.08 o 
   2  -2  15      153.45       99.35     41.07 o 
   4  -2  15     4904.38     4403.87    140.86 o 
   6  -2  15       27.00       51.31     40.30 o 
   8  -2  15     8391.54     8277.90    330.01 o 
  10  -2  15    15533.31    14055.96    477.72 o 
  12  -2  15     5143.03     4623.40    169.38 o 
  14  -2  15     5239.87     5379.29    195.51 o 
  16  -2  15      564.22      601.64     98.42 o 
  18  -2  15     2363.38     2335.64    181.57 o 
  20  -2  15      159.42     -129.93    213.66 o 
 -23  -1  15      993.54      935.48    259.85 o 
 -21  -1  15      147.49      172.65    159.90 o 
 -19  -1  15     1914.96     1796.00    200.79 o 
 -17  -1  15      208.62      142.16     89.31 o 
 -15  -1  15     4854.92     4737.54    199.30 o 
 -13  -1  15    22078.65    21356.79    653.24 o 
 -11  -1  15    14394.12    13412.25    376.34 o 
  -9  -1  15    10593.80    11289.99    267.08 o 
  -7  -1  15    44008.98    44062.64   1073.91 o 
  -5  -1  15    17504.47    17567.99    436.11 o 
  -3  -1  15     3686.36     4247.22     99.10 o 
  -1  -1  15     8815.53     9090.18    234.80 o 
   1  -1  15     3476.21     3481.40    101.24 o 
   3  -1  15     5395.87     5801.02    175.06 o 
   5  -1  15    18382.87    17857.32    529.14 o 
   7  -1  15    19673.64    20716.68    540.15 o 
   9  -1  15     7721.12     7514.97    255.58 o 
  11  -1  15    15364.22    14608.09    410.84 o 
  13  -1  15     6438.53     6393.20    207.70 o 
  15  -1  15     1421.88     1315.00    102.77 o 
  17  -1  15     1720.92     1877.63    121.02 o 
  19  -1  15      214.78      158.84    109.40 o 
  21  -1  15      566.14      443.83    151.13 o 
 -22   0  15       21.70      164.03    119.21 o 
 -20   0  15      796.07      768.72    111.09 o 
 -18   0  15       24.01      -34.03     86.72 o 
 -16   0  15      386.44      368.33     81.73 o 
 -14   0  15        0.73       53.04     57.64 o 
 -12   0  15      974.39     1134.25     50.97 o 
 -10   0  15      429.73      600.38     41.51 o 
  -8   0  15     1245.16     1221.98     52.81 o 
  -6   0  15     6008.84     6239.79    148.51 o 
  -4   0  15       58.21      118.53     24.73 o 
  -2   0  15      180.25      228.67     22.22 o 
   0   0  15       94.85      125.89     24.32 o 
   2   0  15      275.53      271.65     23.94 o 
   4   0  15      955.42      951.19     40.21 o 
   6   0  15     5470.48     5172.30    128.16 o 
   8   0  15     1112.56     1049.85     51.76 o 
  10   0  15     1299.17     1019.69     57.60 o 
  12   0  15     3033.47     3572.04    139.66 o 
  14   0  15      464.84      398.88     68.05 o 
  16   0  15      173.23      175.66     89.18 o 
  18   0  15      256.85      307.51    104.29 o 
  20   0  15      391.56      324.56    118.71 o 
  22   0  15       56.16       20.36    121.67 o 
 -23   1  15     1498.54     1382.68    166.35 o 
 -21   1  15       49.85       42.22    110.30 o 
 -19   1  15     1987.11     1890.72    133.28 o 
 -17   1  15      211.13      162.49     86.75 o 
 -15   1  15     3655.48     3568.43    121.98 o 
 -13   1  15    20337.31    19376.57    488.77 o 
 -11   1  15    15219.76    14540.07    322.44 o 
  -9   1  15     9437.32    10150.90    246.46 o 
  -7   1  15    44988.10    45703.53    944.28 o 
  -5   1  15    18434.33    18282.87    363.97 o 
  -3   1  15     3796.85     4172.66     86.08 o 
  -1   1  15     8127.44     8497.21    166.05 o 
   1   1  15     3673.38     3642.67     70.81 o 
   3   1  15     6664.53     6952.40    134.03 o 
   5   1  15    15586.91    14518.39    329.89 o 
   7   1  15    16651.60    17923.47    373.62 o 
   9   1  15     9154.24     8961.06    192.01 o 
  11   1  15    14019.14    13439.27    346.20 o 
  13   1  15     6327.40     6184.63    209.80 o 
  15   1  15     1318.72     1290.05     96.07 o 
  17   1  15     1052.49     1248.01    107.17 o 
  19   1  15      171.00       99.94    105.33 o 
  21   1  15      490.59      386.77    128.86 o 
 -22   2  15      265.86      252.82    134.03 o 
 -20   2  15     1323.07     1455.04    131.15 o 
 -18   2  15      317.04      408.82    100.34 o 
 -16   2  15     2508.29     2184.54     90.44 o 
 -14   2  15      304.92      319.07     49.96 o 
 -12   2  15     2071.92     2071.17     79.73 o 
 -10   2  15    15460.05    15086.99    314.05 o 
  -8   2  15    17407.31    17200.16    361.53 o 
  -6   2  15     8313.01     8339.54    179.07 o 
  -4   2  15    22564.88    23160.43    422.38 o 
  -2   2  15     7578.46     7597.06    147.25 o 
   0   2  15    13430.46    13000.26    223.95 o 
   2   2  15      139.25       94.17     22.49 o 
   4   2  15     4562.95     4239.58     93.24 o 
   6   2  15       17.40       80.42     28.05 o 
   8   2  15    10493.38    10394.59    195.79 o 
  10   2  15    15397.72    14757.66    317.83 o 
  12   2  15     5723.52     5325.70    148.61 o 
  14   2  15     6339.00     6399.99    237.54 o 
  16   2  15      685.72      807.71     79.98 o 
  18   2  15     2163.91     2227.88    131.66 o 
  20   2  15      150.52       30.19    122.70 o 
 -21   3  15      164.81       63.52    136.79 o 
 -19   3  15      368.65      295.35    111.92 o 
 -17   3  15      257.88      251.44     62.93 o 
 -15   3  15     2285.16     2232.76     97.93 o 
 -13   3  15     1653.98     1810.62     81.04 o 
 -11   3  15     1753.89     1694.72     76.42 o 
  -9   3  15     3621.99     3681.49     90.06 o 
  -7   3  15     1067.59     1446.17    105.22 o 
  -5   3  15      311.38      300.21     23.70 o 
  -3   3  15      423.31      486.20     27.20 o 
  -1   3  15     1675.42     1710.89     46.98 o 
   1   3  15      852.88      892.56     34.81 o 
   3   3  15     3018.53     3033.47     74.18 o 
   5   3  15     2149.15     2217.65     61.64 o 
   7   3  15     3190.31     3145.17     79.32 o 
   9   3  15      913.68      974.08     49.90 o 
  11   3  15      602.30      587.92     53.53 o 
  13   3  15      326.55      391.31     58.45 o 
  15   3  15       74.12       63.39     83.85 o 
  17   3  15       41.08       48.35     97.20 o 
  19   3  15      128.24      196.80    108.88 o 
  21   3  15      242.89      311.54    136.94 o 
 -20   4  15      496.05      352.31    143.66 o 
 -18   4  15     2107.73     2164.70    102.53 o 
 -16   4  15      603.90      686.91     69.74 o 
 -14   4  15      378.63      367.46     57.51 o 
 -12   4  15     2128.24     2218.36     87.40 o 
 -10   4  15      532.94      596.89     45.97 o 
  -8   4  15     2494.65     2705.57     71.80 o 
  -6   4  15     7502.45     7071.98    147.44 o 
  -4   4  15     3398.17     3144.76     75.44 o 
  -2   4  15    17440.35    16754.10    289.23 o 
   0   4  15    16908.76    15970.83    273.69 o 
   2   4  15     6396.59     6117.79    117.50 o 
   4   4  15     4555.00     4567.51     97.41 o 
   6   4  15     3300.19     3334.63     92.88 o 
   8   4  15      338.70      337.44     39.44 o 
  10   4  15     2391.52     2533.81     94.57 o 
  12   4  15      274.34      389.30     60.01 o 
  14   4  15      801.86      757.02     71.59 o 
  16   4  15      606.64      563.76     93.53 o 
  18   4  15      709.64      726.25    117.19 o 
 -17   5  15       99.72      188.96     78.09 o 
 -15   5  15      280.52      330.83     63.77 o 
 -13   5  15      132.90      102.75     60.69 o 
 -11   5  15      141.72      185.81     50.79 o 
  -9   5  15      388.05      485.00     62.06 o 
  -7   5  15      242.02      243.09     43.96 o 
  -5   5  15     1093.82     1231.48     54.75 o 
  -3   5  15     2041.02     1983.08     65.16 o 
  -1   5  15      133.76      127.54     39.03 o 
   1   5  15     1611.17     1773.58     59.96 o 
   3   5  15     1014.02     1055.13     47.49 o 
   5   5  15      192.47      248.54     38.67 o 
   7   5  15      307.00      261.31     44.02 o 
   9   5  15     1511.88     1611.50     72.48 o 
  11   5  15      896.86      871.05     69.85 o 
  13   5  15      253.34      354.30     69.79 o 
  15   5  15     1524.40     1430.49     97.95 o 
  17   5  15      442.28      439.49    104.43 o 
 -16   6  15      222.35      207.47     89.38 o 
 -14   6  15      228.37      237.69     81.29 o 
 -12   6  15      458.98      506.85     97.82 o 
 -10   6  15      747.66      818.32     85.99 o 
  -8   6  15      106.97      119.99     65.01 o 
  -6   6  15      586.16      530.55     64.87 o 
  -4   6  15       42.37      122.71     49.93 o 
  -2   6  15      335.57      442.57     47.85 o 
   0   6  15      750.47      713.64     52.35 o 
   2   6  15      846.40      824.64     48.12 o 
   4   6  15      173.69      286.44     44.09 o 
   6   6  15      584.27      619.90     50.37 o 
   8   6  15      438.76      452.53     48.20 o 
  10   6  15       13.54      116.79     65.63 o 
  12   6  15       55.49      202.21     71.26 o 
  14   6  15       46.57      209.95     80.44 o 
 -11   7  15      314.21      346.00    115.87 o 
  -9   7  15       57.85      107.41     84.32 o 
  -7   7  15       30.71      -81.59     81.59 o 
  -5   7  15      474.99      432.37     99.75 o 
  -3   7  15       86.01      102.27     89.96 o 
  -1   7  15       39.04        4.87     61.47 o 
   1   7  15      350.46      380.32     48.46 o 
   3   7  15        8.38        7.93     49.42 o 
   5   7  15      182.93      168.84     53.14 o 
   7   7  15       90.84      129.58     51.19 o 
   9   7  15       75.15       91.76     70.61 o 
  11   7  15       56.33      120.46     82.60 o 
  -4   8  15       58.30       74.04     98.31 o 
  -2   8  15      141.46        7.43    108.43 o 
   0   8  15      214.15      159.82     86.42 o 
   2   8  15        9.42      -51.76     67.04 o 
   4   8  15      421.73      356.50     79.50 o 
  -2  -8  16       71.36      256.97    274.29 o 
   0  -8  16       68.95      453.30    285.84 o 
   2  -8  16      102.22      210.77    294.50 o 
  -9  -7  16      170.40       72.18    254.08 o 
  -7  -7  16       38.68      158.80    248.31 o 
  -5  -7  16       21.45       25.99    230.98 o 
  -3  -7  16      149.01      355.13    239.64 o 
  -1  -7  16       38.93      179.01    239.64 o 
   1  -7  16       52.98      259.85    245.42 o 
   3  -7  16       48.10      233.87    251.19 o 
   5  -7  16      187.85      153.03    248.31 o 
   9  -7  16       64.48       86.62    317.60 o 
 -12  -6  16      488.53      366.68    216.55 o 
 -10  -6  16      440.68      340.70    202.11 o 
  -8  -6  16      273.28      308.94    216.55 o 
  -6  -6  16     1621.07     1613.99    248.31 o 
  -4  -6  16     4094.88     3684.16    369.57 o 
  -2  -6  16     1629.98     1495.61    251.19 o 
   0  -6  16     3683.83     3479.17    343.59 o 
   2  -6  16     3577.79     3808.32    369.57 o 
   4  -6  16      392.83      574.57    225.21 o 
   6  -6  16     1031.98     1059.63    248.31 o 
   8  -6  16     1076.79     1065.40    251.19 o 
  10  -6  16      317.29      196.33    256.97 o 
  12  -6  16       19.12      176.12    282.95 o 
 -17  -5  16      742.51      701.61    213.66 o 
 -15  -5  16       40.06       49.08    179.01 o 
 -13  -5  16     1300.32     1091.39    193.45 o 
 -11  -5  16     2495.13     2387.78    233.87 o 
  -9  -5  16      382.38      254.08    138.59 o 
  -7  -5  16      917.71      831.54    150.14 o 
  -5  -5  16     1423.29     1677.51    164.57 o 
  -3  -5  16     1299.47     1458.07    153.03 o 
   1  -5  16      324.50      239.64    155.91 o 
   3  -5  16     2173.10     1862.29    245.42 o 
   5  -5  16     2010.42     1995.11    254.08 o 
   7  -5  16      755.13      534.15    219.43 o 
   9  -5  16      128.55      106.83    193.45 o 
  11  -5  16      423.64      473.51    210.77 o 
  13  -5  16      302.99      563.02    242.53 o 
  15  -5  16       88.95      363.80    248.31 o 
 -20  -4  16       71.33     -219.43    219.43 o 
 -18  -4  16      129.07       34.65    193.45 o 
 -16  -4  16      337.95      132.81    167.46 o 
 -14  -4  16      123.19       89.51    155.91 o 
 -12  -4  16      972.08      981.67    164.57 o 
 -10  -4  16      585.06      591.89    135.70 o 
  -8  -4  16     1177.52     1417.65    153.03 o 
  -6  -4  16     2912.57     2843.97    213.66 o 
  -4  -4  16     3554.43     3590.46    160.18 o 
  -2  -4  16     3325.78     3552.85    164.34 o 
   0  -4  16       87.54      136.40     39.94 o 
   2  -4  16     1806.00     1788.12    103.94 o 
   4  -4  16      440.66      531.00     64.09 o 
   6  -4  16     1526.74     1295.86     99.98 o 
   8  -4  16      440.69      467.30    140.03 o 
  10  -4  16      756.06      905.37    109.74 o 
  12  -4  16      551.76      441.34    117.80 o 
  14  -4  16      486.03      543.80    126.26 o 
  16  -4  16      286.72      209.24    145.81 o 
  18  -4  16       26.85     -118.38    199.22 o 
 -21  -3  16      677.62      742.03    245.42 o 
 -19  -3  16     1453.65     1611.10    239.64 o 
 -17  -3  16      173.62      193.45    179.01 o 
 -15  -3  16      149.23      360.91    164.57 o 
 -13  -3  16     1969.07     2094.53    163.18 o 
 -11  -3  16     5815.72     5711.90    448.97 o 
  -5  -3  16      203.28      186.27     44.44 o 
  -3  -3  16    20275.20    20955.74    562.63 o 
  -1  -3  16    15081.04    14952.24    643.07 o 
   1  -3  16     3181.01     3054.40    132.43 o 
   3  -3  16     2271.54     2367.54    112.04 o 
   5  -3  16    16434.79    15902.50    505.75 o 
   7  -3  16     4696.03     4311.56    177.47 o 
   9  -3  16      184.73      325.67     59.83 o 
  11  -3  16     6313.57     6388.14    247.94 o 
  13  -3  16     1377.80     1366.48    125.03 o 
  15  -3  16      995.48     1153.75    126.88 o 
  17  -3  16     1492.49     1486.95    228.09 o 
  19  -3  16      332.62      176.12    213.66 o 
 -22  -2  16       92.27      -69.29    236.76 o 
 -20  -2  16      145.53      158.80    210.77 o 
 -18  -2  16       82.33      305.03    138.11 o 
 -16  -2  16     2335.58     2278.53    184.52 o 
 -14  -2  16     2180.14     2251.51    125.63 o 
 -12  -2  16     1331.51     1442.56     88.57 o 
 -10  -2  16     3694.37     3794.85    139.19 o 
  -8  -2  16    15835.33    15746.50    432.20 o 
  -6  -2  16     4813.44     4818.68    156.91 o 
  -4  -2  16      219.17      278.38     34.25 o 
  -2  -2  16     1677.35     1641.83     73.00 o 
   0  -2  16     4520.45     4029.52    115.54 o 
   2  -2  16     8284.01     8375.05    286.43 o 
   4  -2  16    14865.27    14663.81    398.92 o 
   6  -2  16     2365.61     2232.52     90.17 o 
   8  -2  16     6558.12     6224.24    197.46 o 
  10  -2  16    12262.70    11523.07    324.94 o 
  12  -2  16       63.17      131.19     67.34 o 
  14  -2  16      822.23      856.23     80.49 o 
  16  -2  16       15.64      -74.51    109.72 o 
  18  -2  16      909.06      981.69    140.47 o 
  20  -2  16       32.54       57.75    222.32 o 
 -23  -1  16      325.24       46.20    248.31 o 
 -21  -1  16      168.39      251.19    213.66 o 
 -19  -1  16        0.21       27.20    103.05 o 
 -17  -1  16      793.40      871.09     96.28 o 
 -15  -1  16     2277.65     2456.17    135.07 o 
 -13  -1  16     1427.61     1671.34    132.61 o 
 -11  -1  16     6079.77     5814.87    184.14 o 
  -9  -1  16    14461.69    14127.15    327.29 o 
  -7  -1  16     8922.10     8734.08    205.62 o 
  -5  -1  16     6091.28     6033.61    161.94 o 
  -3  -1  16     5890.31     6048.39    131.78 o 
  -1  -1  16     3456.76     3345.56    102.43 o 
   1  -1  16      723.90      715.64     40.84 o 
   3  -1  16     1230.35     1481.95     63.74 o 
   5  -1  16      245.17      215.62     45.46 o 
   7  -1  16    11777.54    11365.78    329.31 o 
   9  -1  16     1137.79     1129.90     73.90 o 
  11  -1  16     2726.46     2415.12    111.50 o 
  13  -1  16     3998.20     4112.92    156.06 o 
  15  -1  16        1.25      -11.79     80.99 o 
  17  -1  16      945.45     1048.31    108.56 o 
  19  -1  16      279.27      266.37    120.96 o 
  21  -1  16       99.19       74.74    180.45 o 
 -22   0  16       16.71      -54.05    113.33 o 
 -20   0  16      853.47      960.02    114.28 o 
 -18   0  16        1.77      -50.16     88.09 o 
 -16   0  16     4846.94     4539.47    193.94 o 
 -14   0  16    15859.39    16137.13    473.58 o 
 -12   0  16     8735.14     8289.99    198.80 o 
 -10   0  16    14712.09    15329.35    376.61 o 
  -8   0  16    39795.91    40899.59    979.77 o 
  -6   0  16    23267.58    23335.03    524.95 o 
  -4   0  16      597.09      511.61     27.45 o 
  -2   0  16     8837.56     8900.58    196.77 o 
   0   0  16     1569.33     2158.39     61.34 o 
   2   0  16    16423.89    16659.78    324.91 o 
   4   0  16    31680.78    31403.65    607.19 o 
   6   0  16     5930.06     6488.65    158.40 o 
   8   0  16      230.75      275.19     39.29 o 
  10   0  16    17225.35    16424.03    405.27 o 
  12   0  16       37.47      137.11     60.82 o 
  14   0  16     1775.10     1787.85    102.34 o 
  16   0  16      203.06      169.34     91.00 o 
  18   0  16       32.70     -102.62    102.62 o 
  20   0  16        0.86      -63.82    115.22 o 
  22   0  16     1512.98     1340.25    154.24 o 
 -23   1  16      348.57      191.31    151.66 o 
 -21   1  16       93.57      185.74    114.66 o 
 -19   1  16        4.16      111.92    109.40 o 
 -17   1  16      959.47     1019.10    100.74 o 
 -15   1  16     2420.20     2397.50    106.97 o 
 -13   1  16     1518.34     1832.45     81.09 o 
 -11   1  16     7176.11     6874.54    158.70 o 
  -9   1  16    14743.98    14427.71    326.00 o 
  -7   1  16     8977.62     8886.45    194.12 o 
  -5   1  16     6670.25     6525.24    135.79 o 
  -3   1  16     5496.16     5540.73    113.90 o 
  -1   1  16     3280.32     3313.11     76.73 o 
   1   1  16      587.45      596.52     27.22 o 
   3   1  16     1437.49     1768.03     50.38 o 
   5   1  16      291.36      268.15     31.34 o 
   7   1  16    11497.73    10987.24    227.11 o 
   9   1  16     1460.23     1467.20     56.23 o 
  11   1  16     2722.11     2387.88     89.83 o 
  13   1  16     4082.61     4276.07    162.46 o 
  15   1  16       11.49      -54.68     74.19 o 
  17   1  16      768.28      746.64    111.46 o 
  19   1  16      220.04       65.87    108.54 o 
  21   1  16      105.31       45.81    161.88 o 
 -22   2  16      154.43       89.18    165.98 o 
 -20   2  16       48.28       12.48    109.26 o 
 -18   2  16      112.91      153.24     92.38 o 
 -16   2  16     2631.09     2546.57    116.48 o 
 -14   2  16     1816.68     2053.57     90.44 o 
 -12   2  16     1180.42     1290.31     65.97 o 
 -10   2  16     3214.74     3367.75     86.93 o 
  -8   2  16    14755.81    14606.08    305.37 o 
  -6   2  16     5088.74     5071.30    116.77 o 
  -4   2  16      229.88      244.97     24.07 o 
  -2   2  16     1860.99     1839.39     47.53 o 
   0   2  16     4357.46     4053.44     76.36 o 
   2   2  16     8608.01     8557.21    170.55 o 
   4   2  16    13828.78    13348.46    267.69 o 
   6   2  16     2146.55     2098.56     64.42 o 
   8   2  16     6761.72     6268.38    130.59 o 
  10   2  16    10633.40    10392.77    256.75 o 
  12   2  16       46.36      102.07     49.40 o 
  14   2  16      862.99      849.12     88.47 o 
  16   2  16       22.90      -79.93     87.07 o 
  18   2  16      767.87      809.08    105.77 o 
  20   2  16        6.57      -65.20    124.09 o 
 -21   3  16      839.18      584.67    149.04 o 
 -19   3  16     1385.75     1470.97    169.14 o 
 -17   3  16      129.65      121.28     62.97 o 
 -15   3  16       75.94      161.06     56.77 o 
 -13   3  16     2014.25     1941.80     87.37 o 
 -11   3  16     6197.12     5952.05    160.70 o 
  -9   3  16     2218.78     2094.45     64.25 o 
  -7   3  16     2554.78     2496.13     79.34 o 
  -5   3  16       39.24       15.55     24.19 o 
  -3   3  16    20469.45    20235.46    364.47 o 
  -1   3  16    18172.78    17363.68    305.62 o 
   1   3  16     3892.35     3790.09     77.77 o 
   3   3  16     2908.29     2905.57     71.03 o 
   5   3  16    19068.40    18376.71    342.61 o 
   7   3  16     5493.27     5192.58    111.04 o 
   9   3  16      189.46      204.80     39.43 o 
  11   3  16     7075.51     7225.87    192.42 o 
  13   3  16     1859.28     1688.73     83.71 o 
  15   3  16      927.86      991.25     97.28 o 
  17   3  16     1347.47     1410.90    115.49 o 
  19   3  16      383.22      438.41    113.87 o 
 -20   4  16       46.80     -116.78    141.79 o 
 -18   4  16      114.64      151.46     84.36 o 
 -16   4  16      232.54      238.69     65.19 o 
 -14   4  16      120.90      166.00     55.84 o 
 -12   4  16      970.05      993.09     61.50 o 
 -10   4  16      526.17      593.17     48.75 o 
  -8   4  16     1096.34     1283.58     50.84 o 
  -6   4  16     2621.99     2339.27     61.99 o 
  -4   4  16     3037.10     2916.98     66.83 o 
  -2   4  16     2846.10     3086.47     69.93 o 
   0   4  16       59.90      170.00     29.47 o 
   2   4  16     1867.31     1820.66     53.03 o 
   4   4  16      431.42      518.33     39.09 o 
   6   4  16     1762.95     1625.73     61.67 o 
   8   4  16      509.89      557.79     43.69 o 
  10   4  16      724.10      706.70     57.05 o 
  12   4  16      577.65      622.86     64.57 o 
  14   4  16      419.58      605.03     83.57 o 
  16   4  16      292.96      249.06     91.02 o 
  18   4  16       18.43       59.30    113.35 o 
 -17   5  16      671.27      845.49     81.99 o 
 -15   5  16       13.33        8.66     74.65 o 
 -13   5  16      907.31      806.83     70.28 o 
 -11   5  16     2291.12     2231.08     91.22 o 
  -9   5  16      538.09      606.96     67.09 o 
  -7   5  16      654.31      573.93     49.96 o 
  -5   5  16     1480.72     1430.83     59.31 o 
  -3   5  16     1445.22     1417.21     59.85 o 
  -1   5  16     2652.10     2336.88     68.39 o 
   1   5  16      234.05      267.97     35.67 o 
   3   5  16     2077.30     1914.39     68.98 o 
   5   5  16     1959.47     1959.28     69.56 o 
   7   5  16      860.20      775.01     52.43 o 
   9   5  16      122.01      185.80     47.06 o 
  11   5  16      499.60      565.26     67.08 o 
  13   5  16      362.29      505.65     76.61 o 
  15   5  16      167.75      358.87     85.51 o 
  17   5  16      831.01      784.87    112.62 o 
 -14   6  16      174.61       61.53     98.37 o 
 -12   6  16      485.86      374.84     69.67 o 
 -10   6  16      579.65      609.53     87.32 o 
  -8   6  16      402.46      299.90     84.06 o 
  -6   6  16     1496.34     1374.17     67.10 o 
  -4   6  16     4629.70     4311.02    116.48 o 
  -2   6  16     1648.36     1521.70     66.87 o 
   0   6  16     3706.67     3609.10     93.74 o 
   2   6  16     3499.32     3416.03     97.64 o 
   4   6  16      466.33      517.15     48.63 o 
   6   6  16     1084.20     1017.85     57.31 o 
   8   6  16      853.84      809.82     55.97 o 
  10   6  16      299.03      315.11     71.90 o 
  12   6  16       16.70      167.32     73.31 o 
  14   6  16      482.97      698.69     98.12 o 
 -11   7  16       55.29      143.93    105.87 o 
  -9   7  16      189.37      176.73     89.31 o 
  -7   7  16       34.57       29.20    117.19 o 
  -5   7  16       23.19       62.16     78.20 o 
  -3   7  16      153.81       74.34     82.75 o 
  -1   7  16       39.05       43.27     73.17 o 
   1   7  16       67.71       93.05     47.72 o 
   3   7  16       46.08        6.34     51.11 o 
   5   7  16      226.39      214.29     55.11 o 
   7   7  16       67.35       89.09     55.48 o 
   9   7  16       61.52       83.86     72.84 o 
  11   7  16       39.07      131.19    117.52 o 
  -4   8  16        0.06      -66.55     99.16 o 
  -2   8  16       87.09       94.47     94.16 o 
   0   8  16       77.04      108.10     75.73 o 
   2   8  16      178.01       81.79     69.95 o 
  -2  -8  17      188.13      499.50    285.84 o 
   0  -8  17      249.04      418.66    288.73 o 
 -11  -7  17       70.94       98.17    256.97 o 
  -9  -7  17      265.92      184.79    233.87 o 
  -7  -7  17      849.33     1227.09    280.07 o 
  -5  -7  17     1241.31     1062.52    285.84 o 
  -3  -7  17      157.86      254.08    242.53 o 
  -1  -7  17     1360.10     1527.37    285.84 o 
   1  -7  17      833.03     1105.83    274.29 o 
   3  -7  17      743.63      990.34    277.18 o 
   5  -7  17     1990.66     1859.41    314.71 o 
   7  -7  17      686.25      739.14    311.83 o 
   9  -7  17      406.96      580.34    332.04 o 
 -14  -6  17       90.39      124.15    228.09 o 
 -12  -6  17       60.22      124.15    216.55 o 
 -10  -6  17      163.33      242.53    225.21 o 
  -8  -6  17      157.77       37.53    222.32 o 
  -6  -6  17       65.06      236.76    207.88 o 
  -4  -6  17      418.76      502.39    222.32 o 
  -2  -6  17      995.35      750.69    230.98 o 
   0  -6  17       54.76      121.27    210.77 o 
   2  -6  17      353.60      355.13    219.43 o 
   4  -6  17       83.39      124.15    222.32 o 
   6  -6  17       95.58       66.41    228.09 o 
   8  -6  17       18.50      196.33    236.76 o 
  10  -6  17      206.04      384.01    265.63 o 
  12  -6  17        4.94       54.86    285.84 o 
  14  -6  17      251.72      381.12    303.16 o 
 -17  -5  17      158.64     -187.67    202.11 o 
 -15  -5  17      110.20     -112.60    181.90 o 
 -13  -5  17       45.41      -38.81    119.63 o 
 -11  -5  17      612.08      349.36    167.46 o 
  -9  -5  17      163.23      -11.55    135.70 o 
  -7  -5  17      971.21     1154.91    161.69 o 
  -5  -5  17     3294.76     3210.65    251.19 o 
  -3  -5  17      197.03      242.53    121.27 o 
   3  -5  17      300.00      254.08    187.67 o 
   5  -5  17      250.61      216.55    196.33 o 
   7  -5  17      836.24      716.04    213.66 o 
   9  -5  17     1048.30     1059.63    233.87 o 
  11  -5  17       53.66      219.43    228.09 o 
  13  -5  17      776.88     1022.10    254.08 o 
 -20  -4  17      215.65       83.73    230.98 o 
 -18  -4  17      209.54       92.39    199.22 o 
 -16  -4  17      536.16      346.47    184.79 o 
 -14  -4  17     2450.84     2012.43    233.87 o 
 -12  -4  17     2422.45     2139.47    228.09 o 
 -10  -4  17      734.05      770.90    150.14 o 
  -8  -4  17     2896.35     2742.91    210.77 o 
  -6  -4  17      958.05      993.22    141.48 o 
  -2  -4  17     6930.33     6769.91    314.71 o 
   0  -4  17     7986.44     7628.41    242.99 o 
   2  -4  17     4321.75     4105.94    146.62 o 
   4  -4  17    20210.53    19210.79    708.43 o 
   6  -4  17     7320.99     7019.93    276.63 o 
   8  -4  17     3593.47     3553.25    198.38 o 
  10  -4  17     7295.41     6605.11    296.61 o 
  12  -4  17       59.89       92.54    108.83 o 
  14  -4  17     5232.22     4770.87    261.86 o 
  16  -4  17      503.07      505.15    142.11 o 
  18  -4  17     1018.27      742.03    225.21 o 
 -21  -3  17      409.20       49.08    239.64 o 
 -19  -3  17      391.30       92.39    213.66 o 
 -17  -3  17     1399.98     1588.00    219.43 o 
 -15  -3  17      862.39      805.55    155.91 o 
 -13  -3  17      980.22     1039.64    115.16 o 
 -11  -3  17     1430.39     1569.11    135.70 o 
  -9  -3  17      478.14      566.86     59.49 o 
  -7  -3  17      467.57      587.14     59.81 o 
  -5  -3  17      585.23      683.87     60.51 o 
  -3  -3  17      307.55      311.40     39.94 o 
  -1  -3  17      412.81      458.99     51.72 o 
   1  -3  17     4250.47     4041.09    146.81 o 
   3  -3  17     2022.42     1837.74     81.75 o 
   5  -3  17     3089.99     2662.70    103.33 o 
   7  -3  17     1459.98     1314.47     72.90 o 
   9  -3  17      317.65      466.88     65.35 o 
  11  -3  17      653.86      706.63     81.96 o 
  13  -3  17       45.48      149.62     80.62 o 
  15  -3  17      510.43      433.80    128.48 o 
  17  -3  17       75.35      -95.28    179.01 o 
  19  -3  17      156.45       11.55    210.77 o 
 -22  -2  17      125.10     -150.14    239.64 o 
 -20  -2  17      215.67      112.60    184.79 o 
 -18  -2  17      924.26     1023.66    173.24 o 
 -16  -2  17      254.10      408.15    126.14 o 
 -14  -2  17      999.76     1090.37     92.15 o 
 -12  -2  17     8590.71     8824.63    308.06 o 
 -10  -2  17     3545.57     3597.65    164.74 o 
  -8  -2  17    19952.18    20019.36    563.87 o 
  -6  -2  17    10738.96    10265.23    310.69 o 
  -4  -2  17     6888.53     6533.48    187.47 o 
  -2  -2  17     6269.10     5908.15    185.65 o 
   0  -2  17     1015.75      966.63     56.28 o 
   2  -2  17     1726.41     1729.31     81.90 o 
   4  -2  17     4232.53     4031.16    139.91 o 
   6  -2  17     6670.49     6159.01    191.83 o 
   8  -2  17      619.05      632.29     78.76 o 
  10  -2  17     4307.75     4243.33    137.53 o 
  12  -2  17     1426.86     1432.47    109.66 o 
  14  -2  17     1264.44     1420.67     92.89 o 
  16  -2  17      644.43      598.86    118.38 o 
  18  -2  17      716.36      718.93    205.00 o 
  20  -2  17      511.20      519.71    230.98 o 
 -23  -1  17      404.32       14.44    248.31 o 
 -21  -1  17      166.61      251.09    164.01 o 
 -19  -1  17     1784.85     1779.74    129.57 o 
 -17  -1  17     1686.05     1627.20    150.79 o 
 -15  -1  17     4702.91     4758.27    217.78 o 
 -13  -1  17     1443.63     1520.18     95.53 o 
 -11  -1  17     5250.09     5022.97    173.86 o 
  -9  -1  17    21239.20    21889.00    445.01 o 
  -7  -1  17     9433.90     9513.43    218.02 o 
  -5  -1  17      906.10      899.61     37.55 o 
  -3  -1  17     9789.51    10940.88    250.78 o 
  -1  -1  17     3513.96     3342.90    115.56 o 
   1  -1  17    26812.26    26271.92    784.61 o 
   3  -1  17    41873.21    42319.47   1063.58 o 
   5  -1  17      937.19     1089.74     86.27 o 
   7  -1  17    20604.84    20996.00    675.46 o 
   9  -1  17     9939.79     9589.86    317.62 o 
  11  -1  17     1062.02      983.68     74.37 o 
  13  -1  17     2551.45     2487.93    122.47 o 
  15  -1  17       49.65      -38.77     84.78 o 
  17  -1  17     2414.77     2333.52    155.44 o 
  19  -1  17      257.24      170.35    126.58 o 
  21  -1  17      557.55      547.69    161.15 o 
 -22   0  17       61.86     -124.11    124.11 o 
 -20   0  17      221.93      241.67    106.84 o 
 -18   0  17       47.69      122.83     90.78 o 
 -16   0  17      587.32      598.07     95.37 o 
 -14   0  17      348.77      485.88     66.17 o 
 -12   0  17     1876.27     1903.77     79.44 o 
 -10   0  17     2542.32     2512.80     84.85 o 
  -8   0  17      490.73      604.91     40.61 o 
  -6   0  17      597.18      716.23     40.50 o 
  -4   0  17      900.52      868.16     38.85 o 
  -2   0  17      475.94      399.01     33.22 o 
   0   0  17      433.56      414.46     30.26 o 
   2   0  17     3742.67     3797.92     86.24 o 
   4   0  17     2701.89     2513.92     72.55 o 
   6   0  17      249.04      255.13     30.98 o 
   8   0  17     6016.55     5889.02    158.59 o 
  10   0  17      419.43      483.55     46.34 o 
  12   0  17       27.16      -59.75     66.67 o 
  14   0  17       34.12      -70.08     70.08 o 
  16   0  17        5.80       -7.85     93.26 o 
  18   0  17      483.21      546.18    106.88 o 
  20   0  17      316.28      174.49    115.69 o 
  22   0  17       36.06       -1.36    167.68 o 
 -23   1  17      561.89      320.56    150.51 o 
 -21   1  17      139.84       81.69    114.50 o 
 -19   1  17     2075.70     1933.94    133.34 o 
 -17   1  17     2380.94     2243.47    134.45 o 
 -15   1  17     3688.96     3780.05    160.38 o 
 -13   1  17     1011.74     1064.46     59.83 o 
 -11   1  17     5718.48     5614.60    130.63 o 
  -9   1  17    16715.18    17181.29    440.97 o 
  -7   1  17     9083.67     9174.06    205.40 o 
  -5   1  17     1060.17      959.42     37.65 o 
  -3   1  17     9753.76    10577.31    204.09 o 
  -1   1  17     4155.27     4145.80     84.41 o 
   1   1  17    28176.14    28232.01    532.83 o 
   3   1  17    43247.37    42833.82    819.07 o 
   5   1  17     1057.14     1151.08     58.27 o 
   7   1  17    24199.68    24752.88    469.82 o 
   9   1  17    11882.18    11097.59    236.83 o 
  11   1  17     1096.14     1103.75     60.59 o 
  13   1  17     2822.12     2735.04    131.27 o 
  15   1  17       63.54        2.04     82.99 o 
  17   1  17     2465.62     2471.45    176.27 o 
  19   1  17      208.24      149.73    119.41 o 
  21   1  17      839.22      905.26    171.86 o 
 -22   2  17       83.95       41.03    145.11 o 
 -20   2  17      175.41       82.95    112.80 o 
 -18   2  17      861.88      832.24    110.82 o 
 -16   2  17      322.74      378.00     68.18 o 
 -14   2  17     1382.10     1414.41     68.04 o 
 -12   2  17     8942.02     8930.07    215.21 o 
 -10   2  17     4695.44     4637.62    117.24 o 
  -8   2  17    19661.29    19485.51    398.57 o 
  -6   2  17    11324.29    10717.07    231.68 o 
  -4   2  17     7598.83     6973.96    135.60 o 
  -2   2  17     6311.08     6046.58    116.60 o 
   0   2  17     1319.92     1243.01     35.42 o 
   2   2  17     1810.32     1976.41     56.06 o 
   4   2  17     4207.00     4235.42     94.49 o 
   6   2  17     6348.26     6023.13    135.93 o 
   8   2  17      405.33      456.63     35.57 o 
  10   2  17     2992.92     3091.94    114.25 o 
  12   2  17     1504.24     1471.05     80.74 o 
  14   2  17     1296.70     1542.76    101.04 o 
  16   2  17      978.59      964.89    102.17 o 
  18   2  17      554.68      408.64    114.29 o 
  20   2  17      352.03      304.60    123.53 o 
 -21   3  17      399.89      287.28    171.79 o 
 -19   3  17      382.23      360.56    112.70 o 
 -17   3  17     1229.23     1230.63     90.11 o 
 -15   3  17      752.18      861.14     66.83 o 
 -13   3  17     1008.85      994.84     61.21 o 
 -11   3  17     1308.08     1388.49     67.38 o 
  -9   3  17      382.62      436.50     40.51 o 
  -7   3  17      464.91      477.93     34.06 o 
  -5   3  17      790.72      749.67     33.55 o 
  -3   3  17      294.90      356.92     28.71 o 
  -1   3  17      451.07      523.45     30.20 o 
   1   3  17     4018.35     3958.92     77.57 o 
   3   3  17     2040.79     1981.66     60.18 o 
   5   3  17     3000.32     2816.30     74.34 o 
   7   3  17     1425.41     1324.41     57.46 o 
   9   3  17      424.21      461.44     40.96 o 
  11   3  17      712.99      823.74     62.11 o 
  13   3  17       45.52       77.35     66.08 o 
  15   3  17      437.02      430.15     95.08 o 
  17   3  17       58.77      144.75    100.06 o 
  19   3  17      145.64       65.27    128.52 o 
 -20   4  17      421.04      347.91    148.01 o 
 -18   4  17      189.81      199.46     85.85 o 
 -16   4  17      628.19      574.66     71.24 o 
 -14   4  17     2809.68     2589.64    106.68 o 
 -12   4  17     2106.30     2095.01     92.40 o 
 -10   4  17     1000.99     1096.27     59.76 o 
  -8   4  17     2580.75     2163.41     77.27 o 
  -6   4  17      685.61      806.28     37.24 o 
  -4   4  17     1279.64     1335.82     46.69 o 
  -2   4  17     7179.22     6633.37    130.00 o 
   0   4  17     7728.55     6913.26    131.92 o 
   2   4  17     4272.08     3832.03     91.66 o 
   4   4  17    19672.72    18585.08    404.61 o 
   6   4  17     6894.17     6644.87    160.91 o 
   8   4  17     3736.57     3890.58    102.24 o 
  10   4  17     6372.81     6203.72    181.29 o 
  12   4  17       26.05      158.02     62.29 o 
  14   4  17     4570.59     4598.46    175.13 o 
  16   4  17      513.77      568.53    107.71 o 
  18   4  17      930.70     1096.92    128.70 o 
 -17   5  17      154.57      158.05     82.28 o 
 -15   5  17       98.88      106.45     74.39 o 
 -13   5  17       75.71       27.96     56.87 o 
 -11   5  17      566.54      600.30     62.96 o 
  -9   5  17      323.94      336.36     51.11 o 
  -7   5  17      752.60      775.71     57.57 o 
  -5   5  17     3381.67     3158.26     94.90 o 
  -3   5  17      168.40      188.19     39.49 o 
  -1   5  17      889.79      889.01     44.15 o 
   1   5  17      831.51      846.68     43.52 o 
   3   5  17      315.89      371.27     41.15 o 
   5   5  17      245.50      175.67     44.04 o 
   7   5  17      772.53      782.19     53.20 o 
   9   5  17     1032.64      797.64     58.64 o 
  11   5  17       52.15      146.00     65.30 o 
  13   5  17      762.91      887.66     86.49 o 
  15   5  17      426.94      402.19    110.62 o 
  17   5  17      104.93      216.51    109.30 o 
 -14   6  17       40.43      -13.32     85.49 o 
 -12   6  17       39.69      -11.24     69.49 o 
 -10   6  17      235.86      256.86     84.90 o 
  -8   6  17      217.27      240.76     66.11 o 
  -6   6  17       95.22      172.34     59.22 o 
  -4   6  17      529.83      671.21     95.72 o 
  -2   6  17      920.11      908.06     62.06 o 
   0   6  17      108.09      315.81     42.55 o 
   2   6  17      308.42      416.63     51.46 o 
   4   6  17       25.76       45.46     46.01 o 
   6   6  17       95.56       98.48     48.94 o 
   8   6  17       12.77       31.40     54.47 o 
  10   6  17      181.60      223.19     73.28 o 
  12   6  17        0.59      160.06     74.90 o 
  14   6  17      281.31      509.40    138.10 o 
 -11   7  17      109.44      140.07    139.78 o 
  -9   7  17      225.70      214.07     95.27 o 
  -7   7  17      780.52      800.85    107.59 o 
  -5   7  17     1273.53     1230.02     98.46 o 
  -3   7  17      143.35       66.29     74.26 o 
  -1   7  17     1317.23     1371.89    126.49 o 
   1   7  17      716.58      795.07     58.76 o 
   3   7  17      799.28      785.86     60.72 o 
   5   7  17     1913.35     1836.23     77.29 o 
   7   7  17      744.95      676.02     65.91 o 
   9   7  17      368.61      507.08     81.38 o 
  -2   8  17      212.96      170.18    102.01 o 
   0   8  17      275.20      262.87    108.77 o 
 -11  -7  18       48.34     -124.15    254.08 o 
  -7  -7  18       10.07      184.79    242.53 o 
  -5  -7  18      110.63       60.63    265.63 o 
  -3  -7  18      251.14      329.15    251.19 o 
  -1  -7  18        1.04      236.76    254.08 o 
   1  -7  18      141.28      248.31    256.97 o 
   3  -7  18       70.37      262.74    259.85 o 
   5  -7  18        5.79      228.09    268.52 o 
   7  -7  18        3.49      -11.55    262.74 o 
   9  -7  18        3.42      219.43    314.71 o 
 -12  -6  18      828.59      952.80    248.31 o 
 -10  -6  18       40.69      167.46    210.77 o 
  -8  -6  18      498.06      482.18    222.32 o 
  -6  -6  18      460.47      528.37    228.09 o 
  -4  -6  18      550.73      450.42    228.09 o 
  -2  -6  18      112.45       63.52    216.55 o 
   0  -6  18     1343.06     1351.24    254.08 o 
   2  -6  18     2062.13     1741.03    282.95 o 
   4  -6  18      478.98      742.03    248.31 o 
   6  -6  18     1034.83     1131.81    265.63 o 
   8  -6  18      240.38      297.39    245.42 o 
  10  -6  18     1282.50     1460.96    303.16 o 
  12  -6  18       61.79       25.99    294.50 o 
 -17  -5  18      263.55       31.76    205.00 o 
 -15  -5  18      270.20      181.14    139.57 o 
 -13  -5  18      105.38      -54.86    167.46 o 
 -11  -5  18     1568.49     1411.88    205.00 o 
  -9  -5  18      290.29      288.73    147.25 o 
  -7  -5  18     2227.74     2070.18    225.21 o 
  -5  -5  18     5878.30     5991.10    381.12 o 
  -3  -5  18     2004.85     2122.15    213.66 o 
   3  -5  18     1092.65     1215.54    225.21 o 
   5  -5  18       30.93      -63.52    199.22 o 
   7  -5  18     1013.82     1163.57    239.64 o 
   9  -5  18      602.15      678.51    230.98 o 
  11  -5  18      376.68      658.30    248.31 o 
  13  -5  18      802.53      978.79    239.64 o 
 -18  -4  18       99.92        2.89    207.88 o 
 -16  -4  18       72.60       54.86    184.79 o 
 -14  -4  18      451.68      228.09    167.46 o 
 -12  -4  18      224.59      285.84    153.03 o 
 -10  -4  18     1210.04     1281.95    170.35 o 
  -8  -4  18      302.64      196.33    127.04 o 
  -6  -4  18      515.56      545.70    129.93 o 
  -4  -4  18     2146.21     2142.36    205.00 o 
  -2  -4  18      192.69      239.64    112.60 o 
   0  -4  18      478.92      511.49     65.11 o 
   2  -4  18     1395.35     1332.37    114.05 o 
   4  -4  18      369.26      604.74     74.00 o 
   6  -4  18      519.07      512.12     75.46 o 
   8  -4  18      377.69      337.22     95.74 o 
  10  -4  18      116.50      280.16    111.92 o 
  12  -4  18      327.46      283.88    119.32 o 
  14  -4  18        3.53      150.14    131.53 o 
  16  -4  18       74.73      -93.11    133.83 o 
  18  -4  18      109.12      -34.65    205.00 o 
 -21  -3  18      343.94      222.32    242.53 o 
 -19  -3  18      201.41      225.21    213.66 o 
 -17  -3  18      292.72      317.60    164.57 o 
 -15  -3  18     7033.51     6837.07    450.42 o 
 -13  -3  18     1376.14     1519.09    174.68 o 
 -11  -3  18     1302.20     1254.44    117.57 o 
  -9  -3  18     3077.06     3271.69    142.14 o 
  -7  -3  18     5643.04     5727.31    205.71 o 
  -5  -3  18    20477.13    18966.21    668.36 o 
  -3  -3  18     5555.45     5285.75    157.91 o 
  -1  -3  18    12309.08    12211.73    335.34 o 
   1  -3  18     7238.86     6570.23    209.30 o 
   3  -3  18    21766.36    21047.55    658.92 o 
   5  -3  18    22728.22    20999.95    615.50 o 
   7  -3  18     1027.11     1291.04     78.32 o 
   9  -3  18    11884.96    11351.11    457.31 o 
  11  -3  18     1070.45      807.73     87.01 o 
  13  -3  18     2659.02     2708.81    142.20 o 
  15  -3  18     2744.12     2362.75    248.31 o 
  17  -3  18     1099.66      955.69    213.66 o 
 -22  -2  18       68.95      -57.75    245.42 o 
 -20  -2  18     1366.41     1221.32    239.64 o 
 -18  -2  18     2908.49     3223.50    249.90 o 
 -16  -2  18     1357.32     1401.90    157.36 o 
 -14  -2  18      275.41      322.45     77.02 o 
 -12  -2  18     3537.58     3549.16    163.15 o 
 -10  -2  18     1222.28     1212.65     71.95 o 
  -8  -2  18     2747.56     3069.81    104.92 o 
  -6  -2  18     1460.10     1619.10     59.84 o 
  -4  -2  18     1559.56     1416.98     61.28 o 
  -2  -2  18     8807.19     8369.90    264.78 o 
   0  -2  18    10785.32    10414.76    323.89 o 
   2  -2  18    10597.51     9931.02    292.54 o 
   4  -2  18     1777.25     1757.92     83.88 o 
   6  -2  18     9475.81     9269.30    282.08 o 
   8  -2  18     4252.31     4073.05    153.15 o 
  10  -2  18      236.53      234.42     61.90 o 
  12  -2  18     1130.76     1054.37     90.75 o 
  14  -2  18      495.55      595.71     80.01 o 
  16  -2  18     1415.92     1136.69    140.47 o 
  18  -2  18      797.25      658.30    210.77 o 
  20  -2  18     1093.12     1166.46    254.08 o 
 -21  -1  18       85.22      -54.86    222.32 o 
 -19  -1  18       77.15      142.26     99.45 o 
 -17  -1  18      186.52      217.91    113.29 o 
 -15  -1  18      150.85      282.26     81.59 o 
 -13  -1  18      887.74     1101.40     87.99 o 
 -11  -1  18      333.67      373.71     52.73 o 
  -9  -1  18      148.25      240.64     36.85 o 
  -7  -1  18     3076.77     3155.47     95.95 o 
  -5  -1  18     2059.63     1970.83     62.03 o 
  -3  -1  18     1184.72     1109.15     54.30 o 
  -1  -1  18     5249.32     5255.79    141.32 o 
   1  -1  18     3872.66     3745.78    123.27 o 
   3  -1  18     3609.67     3576.32    107.66 o 
   5  -1  18     8299.33     8055.82    228.23 o 
   7  -1  18     6935.72     6344.21    223.34 o 
   9  -1  18     2198.42     2282.87    113.01 o 
  11  -1  18     2761.07     2526.53    111.90 o 
  13  -1  18      608.01      330.00     83.22 o 
  15  -1  18        2.07      -13.30     89.13 o 
  17  -1  18      124.28       11.73    101.09 o 
  19  -1  18      301.22      437.69    145.11 o 
  21  -1  18       31.70      106.67    161.53 o 
 -22   0  18      198.89       87.97    139.19 o 
 -20   0  18      275.16      360.17    109.95 o 
 -18   0  18     6208.63     5674.77    241.68 o 
 -16   0  18     4538.96     4145.19    182.40 o 
 -14   0  18       72.26      195.05     89.53 o 
 -12   0  18     6071.13     5891.10    161.44 o 
 -10   0  18    13546.92    14095.77    348.90 o 
  -8   0  18     2551.22     2653.33     85.68 o 
  -6   0  18     1252.55     1339.54     58.39 o 
  -4   0  18        1.67       -0.61     25.46 o 
  -2   0  18     5003.36     4865.69    123.68 o 
   0   0  18    23809.61    24604.34    501.36 o 
   2   0  18    27545.12    28152.37    571.36 o 
   4   0  18     6383.29     5941.92    140.35 o 
   6   0  18    60237.50    60593.87   1245.32 o 
   8   0  18    11920.10    10804.45    273.13 o 
  10   0  18     3791.89     3569.80    137.21 o 
  12   0  18      987.60      759.88     79.73 o 
  14   0  18     1778.39     1663.33    106.27 o 
  16   0  18     1514.23     1416.44    121.40 o 
  18   0  18      813.60      791.62    114.46 o 
  20   0  18     1784.19     1843.20    154.52 o 
 -21   1  18      130.01       99.77    129.61 o 
 -19   1  18       76.13      226.86    106.36 o 
 -17   1  18      126.50      244.18     94.46 o 
 -15   1  18       41.20      163.56     71.24 o 
 -13   1  18     1014.62     1166.89     64.86 o 
 -11   1  18      320.69      353.31     42.28 o 
  -9   1  18       46.14       94.21     35.42 o 
  -7   1  18     3899.58     3980.27     92.75 o 
  -5   1  18     2423.07     2223.76     55.68 o 
  -3   1  18     1028.54      936.55     35.99 o 
  -1   1  18     4477.98     4488.20     98.70 o 
   1   1  18     3338.95     3355.20     80.64 o 
   3   1  18     3004.30     3164.44     83.82 o 
   5   1  18     7055.29     6894.00    192.77 o 
   7   1  18     7837.28     7465.06    154.83 o 
   9   1  18     2485.29     2686.99     94.36 o 
  11   1  18     2563.17     2294.23    116.50 o 
  13   1  18      942.20      531.26     78.44 o 
  15   1  18       20.98       -5.59     85.59 o 
  17   1  18      184.42      163.31    108.33 o 
  19   1  18      261.15      275.49    117.16 o 
  21   1  18       25.91      132.99    135.57 o 
 -22   2  18       76.00      -17.82    151.87 o 
 -20   2  18     1355.19     1051.89    147.16 o 
 -18   2  18     3147.27     3364.29    210.43 o 
 -16   2  18     1607.33     1651.27    103.10 o 
 -14   2  18      257.55      322.70     53.95 o 
 -12   2  18     3959.54     3963.44    112.72 o 
 -10   2  18     1563.89     1652.52     72.29 o 
  -8   2  18     2236.64     2480.86     73.13 o 
  -6   2  18     1628.93     1758.35     59.36 o 
  -4   2  18     1499.25     1257.42     43.86 o 
  -2   2  18     9344.86     9119.75    174.22 o 
   0   2  18    12146.85    11851.02    210.56 o 
   2   2  18    10193.60     9787.99    181.15 o 
   4   2  18     1602.48     1629.12     55.80 o 
   6   2  18     9482.96     9368.72    199.82 o 
   8   2  18     4785.25     4600.58    108.15 o 
  10   2  18      234.90      263.44     49.28 o 
  12   2  18     1224.84     1111.54     90.03 o 
  14   2  18      575.19      719.41     89.23 o 
  16   2  18     1527.44     1613.50    145.86 o 
  18   2  18      535.14      490.34    116.91 o 
  20   2  18     1277.02     1259.09    150.94 o 
 -21   3  18      435.29      344.48    191.44 o 
 -19   3  18      272.33      234.51    116.86 o 
 -17   3  18      318.59      236.44     75.77 o 
 -15   3  18     7183.47     6836.76    193.63 o 
 -13   3  18     1814.68     1733.95     74.64 o 
 -11   3  18      912.01      859.62     58.32 o 
  -9   3  18     2478.34     2492.03     95.09 o 
  -7   3  18     5796.85     5591.63    127.38 o 
  -5   3  18    17778.68    16209.47    317.21 o 
  -3   3  18     4215.92     4175.44     96.42 o 
  -1   3  18    11309.00    11182.77    210.99 o 
   1   3  18     6159.84     5742.38    118.03 o 
   3   3  18    20004.52    19098.24    377.62 o 
   5   3  18    22785.31    21710.19    415.38 o 
   7   3  18      939.09     1086.03     52.61 o 
   9   3  18    12065.03    11661.56    255.61 o 
  11   3  18     1204.69     1205.40     80.48 o 
  13   3  18     2202.29     2275.84    132.93 o 
  15   3  18     2408.03     2215.51    155.86 o 
  17   3  18      900.87     1080.31    147.53 o 
  19   3  18       79.24       18.37    131.28 o 
 -18   4  18      108.05       73.00     84.86 o 
 -16   4  18      113.99       93.01     68.82 o 
 -14   4  18      455.12      471.02     64.40 o 
 -12   4  18      289.86      305.03     56.26 o 
 -10   4  18     1357.73     1374.45     67.83 o 
  -8   4  18      298.75      273.94     48.50 o 
  -6   4  18      803.68      761.95     41.69 o 
  -4   4  18     2296.47     2106.61     62.53 o 
  -2   4  18      213.24      226.10     32.21 o 
   0   4  18      553.07      554.38     38.90 o 
   2   4  18     1154.66     1040.84     49.04 o 
   4   4  18      207.82      424.84     45.86 o 
   6   4  18      603.24      647.26     46.74 o 
   8   4  18      258.11      279.60     43.34 o 
  10   4  18      101.89      314.39     61.93 o 
  12   4  18      432.80      489.58     66.56 o 
  14   4  18        2.43       -2.94     94.51 o 
  16   4  18      112.77      123.48    105.03 o 
  18   4  18       94.65      233.71    150.35 o 
 -17   5  18      315.71      221.92     79.18 o 
 -15   5  18      267.37      157.84     71.31 o 
 -13   5  18       67.91        0.28     67.36 o 
 -11   5  18     1605.86     1612.02     79.24 o 
  -9   5  18      449.43      473.07     51.73 o 
  -7   5  18     2133.84     2078.40     74.65 o 
  -5   5  18     6268.87     5915.76    143.37 o 
  -3   5  18     2537.12     2449.96     73.97 o 
  -1   5  18     1273.53     1223.91     51.21 o 
   1   5  18     2716.76     2782.34     80.95 o 
   3   5  18     1051.06      986.25     53.51 o 
   5   5  18       80.89      104.16     44.92 o 
   7   5  18     1004.49      959.71     58.43 o 
   9   5  18      618.86      717.28     63.69 o 
  11   5  18      328.13      518.65     72.13 o 
  13   5  18      646.14      842.36    112.68 o 
  15   5  18      201.20      276.84    114.12 o 
 -14   6  18      308.38      117.46    102.59 o 
 -12   6  18      710.92      723.32     73.46 o 
 -10   6  18      104.28      137.21     76.17 o 
  -8   6  18      298.22      312.73     68.96 o 
  -6   6  18      390.77      462.75     61.25 o 
  -4   6  18      479.22      482.10     58.65 o 
  -2   6  18       35.56       57.59     41.36 o 
   0   6  18     1364.08     1193.59     55.54 o 
   2   6  18     1967.38     2025.58     77.22 o 
   4   6  18      558.12      614.80     53.62 o 
   6   6  18      818.27      920.21     62.95 o 
   8   6  18      239.98      302.95     59.21 o 
  10   6  18      957.35     1029.87     85.59 o 
  12   6  18       72.08      153.98     88.54 o 
  14   6  18      223.64      445.17    118.88 o 
 -11   7  18       44.81       21.86    133.41 o 
  -9   7  18       50.69        1.72     90.89 o 
  -7   7  18       11.25       80.91     91.48 o 
  -5   7  18      121.38      226.08    103.21 o 
  -3   7  18      191.70      229.38     91.11 o 
  -1   7  18        2.75       53.52     65.49 o 
   1   7  18      135.51       89.08     55.85 o 
   3   7  18       56.97      120.23     56.14 o 
   5   7  18        4.85       44.07     57.85 o 
   7   7  18        2.62       79.61     67.34 o 
   9   7  18        6.89      125.46     92.17 o 
  -7  -7  19       31.04       46.20    248.31 o 
  -5  -7  19       13.37      210.77    274.29 o 
  -3  -7  19       77.86       49.08    256.97 o 
  -1  -7  19      345.10      453.30    265.63 o 
   1  -7  19      125.91      193.45    256.97 o 
   3  -7  19       75.36      205.00    265.63 o 
   7  -7  19      207.89      282.95    274.29 o 
   9  -7  19       77.75      332.04    300.28 o 
 -12  -6  19      275.13      418.65    239.64 o 
 -10  -6  19      216.43      259.85    239.64 o 
  -8  -6  19      663.86      669.85    239.64 o 
  -6  -6  19      937.84      987.45    251.19 o 
  -4  -6  19      921.41      860.41    248.31 o 
  -2  -6  19      306.75      245.42    225.21 o 
   0  -6  19      819.77      707.38    248.31 o 
   2  -6  19      262.42      349.36    233.87 o 
   4  -6  19      190.19        5.77    228.09 o 
   6  -6  19      259.06      285.84    251.19 o 
   8  -6  19      385.78      487.95    254.08 o 
  10  -6  19      394.27      770.90    300.28 o 
  12  -6  19      410.52      713.16    308.94 o 
 -17  -5  19      355.01      -17.32    216.55 o 
 -15  -5  19       30.47     -187.67    187.67 o 
 -13  -5  19      616.87      525.48    187.67 o 
 -11  -5  19      995.29      851.75    190.56 o 
  -9  -5  19      271.25      288.73    150.14 o 
  -7  -5  19     1463.90     1613.99    173.24 o 
  -5  -5  19      457.43      698.72    150.14 o 
  -3  -5  19       11.36      161.69    124.15 o 
   5  -5  19      164.76      103.94    205.00 o 
   7  -5  19      572.89      788.23    230.98 o 
   9  -5  19      931.27     1079.84    268.52 o 
  11  -5  19       45.60      124.15    239.64 o 
  13  -5  19      239.24      308.94    225.21 o 
  15  -5  19       78.30      132.81    265.63 o 
 -18  -4  19     1244.45      970.12    239.64 o 
 -16  -4  19     1668.26     1691.94    239.64 o 
 -14  -4  19      905.10      973.01    196.33 o 
 -12  -4  19     1817.23     1888.28    196.33 o 
 -10  -4  19     1531.73     1279.06    173.24 o 
  -8  -4  19     2432.54     2208.77    219.43 o 
  -6  -4  19     5802.51     5589.77    352.25 o 
  -4  -4  19     1564.27     1570.68    161.69 o 
  -2  -4  19     2698.43     2566.79    219.43 o 
   2  -4  19     2006.00     1923.88    126.61 o 
   4  -4  19     2064.41     1796.20    113.84 o 
   6  -4  19     2652.72     2558.13    233.87 o 
   8  -4  19     2207.63     2073.06    199.22 o 
  10  -4  19      692.51      561.11    116.96 o 
  12  -4  19     4339.25     3759.39    239.30 o 
  14  -4  19      524.07      509.25    138.05 o 
  16  -4  19      464.00      456.63    160.69 o 
 -21  -3  19       71.08     -124.15    239.64 o 
 -19  -3  19      255.73      386.89    190.56 o 
 -17  -3  19       21.18      118.38    190.56 o 
 -15  -3  19      198.15      118.38    164.57 o 
 -13  -3  19       51.46      -46.20    147.25 o 
 -11  -3  19      202.13      199.63    111.16 o 
  -9  -3  19      262.48      277.58     65.05 o 
  -7  -3  19     1212.73     1373.86     86.43 o 
  -5  -3  19     2327.75     2214.12    115.00 o 
  -3  -3  19     3791.82     3784.65    121.56 o 
  -1  -3  19     3957.08     3966.96    122.28 o 
   1  -3  19     2615.26     2400.31    183.78 o 
   3  -3  19     2241.93     2104.55    107.36 o 
   5  -3  19      780.32      736.54     68.09 o 
   7  -3  19       59.67      156.25     59.88 o 
   9  -3  19       39.47      120.53     80.62 o 
  11  -3  19      175.88      179.01     89.83 o 
  13  -3  19      438.53      515.45     93.67 o 
  15  -3  19      249.70      261.70    128.67 o 
  17  -3  19      356.21      225.21    199.22 o 
  19  -3  19      292.64      277.18    222.32 o 
 -20  -2  19       31.80      254.08    225.21 o 
 -18  -2  19      452.48      415.77    212.21 o 
 -16  -2  19     2530.47     2575.35    372.46 o 
 -14  -2  19     3376.81     3456.39    166.15 o 
 -12  -2  19      588.90      659.91     75.21 o 
 -10  -2  19     1515.33     1482.09     99.98 o 
  -8  -2  19      892.41      971.46     62.53 o 
  -6  -2  19     7568.93     7631.06    205.73 o 
  -4  -2  19     4126.20     4146.92    136.48 o 
  -2  -2  19     1607.37     1450.79     71.32 o 
   0  -2  19     6876.01     6711.43    244.50 o 
   2  -2  19    17786.98    17647.41    479.46 o 
   4  -2  19     4675.90     4342.69    143.28 o 
   6  -2  19     6787.42     6701.11    206.22 o 
   8  -2  19     5271.46     4953.12    187.26 o 
  10  -2  19     1053.82     1033.13     88.12 o 
  12  -2  19     3329.36     3131.21    154.70 o 
  14  -2  19      305.72      238.04     89.85 o 
  16  -2  19      674.95      702.14    129.05 o 
  18  -2  19       29.69       51.97    202.11 o 
  20  -2  19     1231.88     1253.08    277.18 o 
 -21  -1  19      859.04      707.38    213.66 o 
 -19  -1  19     4336.80     3808.32    346.47 o 
 -17  -1  19     3915.81     3599.07    185.74 o 
 -15  -1  19     2391.80     2492.35    178.15 o 
 -13  -1  19    13235.91    13758.51    493.49 o 
 -11  -1  19     2767.70     2824.30    153.25 o 
  -9  -1  19     5299.79     5195.92    135.07 o 
  -7  -1  19     7593.23     7848.24    197.94 o 
  -5  -1  19     2070.24     2087.78     62.38 o 
  -3  -1  19    21948.39    21788.58    508.71 o 
  -1  -1  19    24979.54    24395.35    627.37 o 
   1  -1  19    27455.38    28022.59   1029.35 o 
   3  -1  19    14436.48    13933.78    325.78 o 
   5  -1  19    21591.45    21084.77    584.64 o 
   7  -1  19    12253.08    12240.11    351.22 o 
   9  -1  19     3915.08     3845.39    138.42 o 
  11  -1  19     3519.75     3238.38    136.92 o 
  13  -1  19      836.87     1027.69     93.99 o 
  15  -1  19      436.91      477.15     96.81 o 
  17  -1  19     3638.39     3492.83    192.09 o 
  19  -1  19     1467.17     1491.17    189.12 o 
  21  -1  19      704.54      762.24    225.21 o 
 -22   0  19       94.42     -111.16    142.79 o 
 -20   0  19      124.05      100.30    120.28 o 
 -18   0  19      343.46      486.35    102.01 o 
 -16   0  19       54.30      156.61     81.96 o 
 -14   0  19     1706.83     1690.43    107.56 o 
 -12   0  19     1424.60     1524.32     85.90 o 
 -10   0  19      168.23      181.06     39.63 o 
  -8   0  19     1074.86     1227.88     57.03 o 
  -6   0  19      201.14      140.13     35.02 o 
  -4   0  19       31.37      -18.26     24.89 o 
  -2   0  19     2827.54     2791.80     83.62 o 
   0   0  19     5744.88     5636.50    133.87 o 
   2   0  19      262.82      410.29     31.95 o 
   4   0  19     7448.59     7113.89    175.94 o 
   6   0  19     4138.57     4144.62    104.04 o 
   8   0  19        3.86       -9.11     39.58 o 
  10   0  19      197.60       19.20     64.81 o 
  12   0  19        4.86      -67.17     67.17 o 
  14   0  19       18.13      104.90     76.01 o 
  16   0  19       50.16      -15.40    101.69 o 
  18   0  19      619.80      773.29    164.57 o 
  20   0  19       14.92      166.29    128.27 o 
 -21   1  19      761.31      794.90    128.30 o 
 -19   1  19     4775.85     4477.75    216.03 o 
 -17   1  19     4706.31     4629.63    218.77 o 
 -15   1  19     2358.46     2422.28    127.85 o 
 -13   1  19    15096.55    15396.61    371.02 o 
 -11   1  19     3805.60     3817.95    106.08 o 
  -9   1  19     4537.63     4480.83    125.66 o 
  -7   1  19     7218.17     7511.38    184.65 o 
  -5   1  19     1898.98     1880.23     57.42 o 
  -3   1  19    17822.44    18006.92    360.22 o 
  -1   1  19    24026.45    23725.77    445.68 o 
   1   1  19    30875.44    31344.55    564.77 o 
   3   1  19    11563.88    11561.95    261.55 o 
   5   1  19    20349.17    19663.89    494.28 o 
   7   1  19    11557.50    11464.75    254.85 o 
   9   1  19     3605.10     3488.13    114.02 o 
  11   1  19     3609.74     3495.55    144.94 o 
  13   1  19      557.63      700.79     92.10 o 
  15   1  19      392.58      420.97     92.91 o 
  17   1  19     3467.13     3533.57    191.85 o 
  19   1  19     1163.44     1353.15    250.89 o 
  21   1  19      600.77      565.05    145.54 o 
 -20   2  19       20.09      178.83    157.84 o 
 -18   2  19      432.26      436.26    104.81 o 
 -16   2  19     2357.78     2431.02    135.83 o 
 -14   2  19     3447.47     3633.59    122.27 o 
 -12   2  19      560.67      611.50     52.18 o 
 -10   2  19      897.68      938.05     57.47 o 
  -8   2  19      722.39      851.88     40.92 o 
  -6   2  19     8435.88     8364.42    173.68 o 
  -4   2  19     4132.72     3950.38     93.14 o 
  -2   2  19     1267.33     1200.79     44.06 o 
   0   2  19     7087.95     7067.52    141.49 o 
   2   2  19    16013.89    16089.01    309.96 o 
   4   2  19     4186.22     3994.35    100.48 o 
   6   2  19     6207.50     6266.84    152.57 o 
   8   2  19     6203.47     6072.65    131.00 o 
  10   2  19      995.19     1050.30     69.20 o 
  12   2  19     3212.27     3022.23    141.67 o 
  14   2  19      343.74      362.13     88.05 o 
  16   2  19      727.82      781.35    117.20 o 
  18   2  19       18.04       50.65    120.85 o 
  20   2  19     1561.16     1582.26    196.00 o 
 -21   3  19      169.26       89.45    138.84 o 
 -19   3  19      230.68      356.55    118.66 o 
 -17   3  19        7.08      -34.20     85.81 o 
 -15   3  19      321.00      334.20     63.38 o 
 -13   3  19       29.10       18.72     49.89 o 
 -11   3  19      172.47      156.75     50.45 o 
  -9   3  19      252.49      217.38     45.70 o 
  -7   3  19     1287.67     1290.46     54.64 o 
  -5   3  19     2526.83     2586.49     68.00 o 
  -3   3  19     3601.29     3521.03     84.86 o 
  -1   3  19     4189.59     4074.83     87.82 o 
   1   3  19     2629.27     2655.29     66.73 o 
   3   3  19     2302.51     2485.30     70.06 o 
   5   3  19      749.47      691.71     45.14 o 
   7   3  19       67.40      112.13     39.99 o 
   9   3  19       38.59      121.65     46.64 o 
  11   3  19      264.34      351.32     66.97 o 
  13   3  19      395.36      410.65     92.16 o 
  15   3  19      233.45      337.85    101.30 o 
  17   3  19      456.03      521.01    114.04 o 
  19   3  19      213.20      205.65    133.25 o 
 -18   4  19     1184.70     1259.39    119.28 o 
 -16   4  19     1877.53     1820.57     93.84 o 
 -14   4  19     1179.83     1247.11     88.21 o 
 -12   4  19     1346.69     1149.92     69.33 o 
 -10   4  19     1557.12     1523.17     76.28 o 
  -8   4  19     2355.44     2172.93     83.11 o 
  -6   4  19     5583.23     5246.43    122.42 o 
  -4   4  19     1343.70     1485.66     57.60 o 
  -2   4  19     2836.22     2550.84     76.10 o 
   0   4  19     1444.10     1447.77     57.48 o 
   2   4  19     2494.75     2306.98     79.73 o 
   4   4  19     1849.07     1683.89     69.04 o 
   6   4  19     3668.55     3525.83    102.81 o 
   8   4  19     2206.66     1994.57     74.61 o 
  10   4  19     1070.16     1006.80     71.46 o 
  12   4  19     4586.42     4457.71    162.40 o 
  14   4  19      267.63      265.15    104.21 o 
  16   4  19      802.26      859.24    150.86 o 
  18   4  19      454.18      550.89    130.40 o 
 -17   5  19      345.45      282.53     91.68 o 
 -15   5  19       45.55       32.24     69.94 o 
 -13   5  19      570.47      448.88     76.75 o 
 -11   5  19      904.47      931.23     70.48 o 
  -9   5  19      207.77      191.31     53.07 o 
  -7   5  19     1157.40     1154.44     66.89 o 
  -5   5  19      599.09      701.59     53.80 o 
  -3   5  19        9.59       62.36     37.76 o 
  -1   5  19       18.99       63.14     38.78 o 
   1   5  19      517.31      559.48     45.47 o 
   3   5  19       82.28       30.40     43.39 o 
   5   5  19       61.83      112.42     47.27 o 
   7   5  19      573.82      664.10     55.82 o 
   9   5  19     1093.51     1167.62     72.32 o 
  11   5  19       11.95      113.13     69.69 o 
  13   5  19      191.97      336.67    106.27 o 
  15   5  19      124.28      108.87    130.27 o 
 -14   6  19      328.15       90.75    100.39 o 
 -12   6  19      222.36       99.43     78.33 o 
 -10   6  19      220.47      174.53     67.48 o 
  -8   6  19      545.70      604.92     90.17 o 
  -6   6  19      943.24      981.05     71.87 o 
  -4   6  19      980.30      953.37     59.66 o 
  -2   6  19      296.47      324.46     45.81 o 
   0   6  19      864.16      834.58     52.66 o 
   2   6  19      244.24      295.31     50.00 o 
   4   6  19      212.48      208.91     54.36 o 
   6   6  19      230.13      170.20     56.21 o 
   8   6  19      387.66      365.64     67.42 o 
  10   6  19      316.43      478.82     78.62 o 
  12   6  19      530.74      762.78    134.02 o 
  -9   7  19      105.72      130.71    123.13 o 
  -7   7  19       19.92      -74.62     97.35 o 
  -5   7  19       16.83       80.58    101.27 o 
  -3   7  19       25.59      132.19     61.15 o 
  -1   7  19      332.35      277.65     61.44 o 
   1   7  19      193.96      185.39     55.97 o 
   3   7  19      143.17      161.86     58.49 o 
   5   7  19       44.89       74.85     62.06 o 
   7   7  19      294.21      334.35     67.97 o 
   9   7  19       17.49       41.55     86.75 o 
  -9  -7  20       19.32      236.76    288.73 o 
  -7  -7  20       74.29      118.38    259.85 o 
  -5  -7  20      113.68      109.72    280.07 o 
  -3  -7  20        1.71       57.75    259.85 o 
  -1  -7  20       32.85      109.72    262.74 o 
   1  -7  20        2.50      -57.75    262.74 o 
   3  -7  20       64.58      144.36    259.85 o 
   5  -7  20       86.59      199.22    285.84 o 
   7  -7  20       17.12      233.87    277.18 o 
 -12  -6  20     1152.13     1195.33    282.95 o 
 -10  -6  20      352.86      409.99    254.08 o 
  -8  -6  20     1229.31     1157.80    259.85 o 
  -6  -6  20     2325.69     2384.89    306.05 o 
  -4  -6  20      219.88       86.62    228.09 o 
  -2  -6  20     1353.56      987.45    259.85 o 
   0  -6  20      113.52       92.39    248.31 o 
   2  -6  20     1279.38      834.42    262.74 o 
   4  -6  20      520.51      470.63    248.31 o 
   6  -6  20      954.21      866.18    274.29 o 
   8  -6  20     1994.94     2171.23    323.37 o 
  12  -6  20     2183.20     2376.23    363.80 o 
 -17  -5  20      602.15      485.06    230.98 o 
 -15  -5  20       41.40     -196.33    196.33 o 
 -13  -5  20      283.83       -8.66    179.01 o 
 -11  -5  20      125.00      -34.65    179.01 o 
  -9  -5  20      609.10      635.20    164.57 o 
  -7  -5  20     1770.89     1674.62    199.22 o 
  -5  -5  20      934.13     1166.46    167.46 o 
  -3  -5  20      629.72      531.26    138.59 o 
   5  -5  20      607.86      609.22    225.21 o 
   7  -5  20        2.45     -196.33    216.55 o 
   9  -5  20     1166.74     1152.02    277.18 o 
  11  -5  20      973.96      999.00    277.18 o 
  13  -5  20      651.99      843.08    277.18 o 
  15  -5  20      604.05      609.22    280.07 o 
 -18  -4  20       20.54     -129.93    219.43 o 
 -16  -4  20        5.99      -86.62    184.79 o 
 -14  -4  20       75.64     -121.27    170.35 o 
 -12  -4  20       73.74      205.00    158.80 o 
 -10  -4  20       49.85      109.72    147.25 o 
  -8  -4  20      252.31      317.60    141.48 o 
  -6  -4  20       80.61      181.90    135.70 o 
  -4  -4  20      306.81      395.56    127.04 o 
  -2  -4  20      240.11      401.33    118.38 o 
   0  -4  20      646.62      626.54    124.15 o 
   2  -4  20     1052.34     1150.37     91.54 o 
   4  -4  20     1908.62     1831.33    120.85 o 
   6  -4  20      365.59      237.40     73.16 o 
   8  -4  20     1251.76     1458.07    150.14 o 
  10  -4  20      642.80      555.81    114.55 o 
  12  -4  20       16.95       52.44    117.96 o 
  14  -4  20      564.49      475.19    146.24 o 
  16  -4  20       35.62       -2.89    190.56 o 
 -19  -3  20      851.71      542.81    228.09 o 
 -17  -3  20     2593.74     2774.67    280.07 o 
 -15  -3  20     3294.43     3473.39    306.05 o 
 -13  -3  20     1785.13     1544.69    205.00 o 
 -11  -3  20     6294.75     6061.01    308.32 o 
  -9  -3  20     3992.98     4079.38    224.04 o 
  -7  -3  20      104.10       87.61     58.95 o 
  -5  -3  20      122.43      115.39     58.44 o 
  -3  -3  20     1350.00     1244.82     80.13 o 
  -1  -3  20     3218.23     2995.40     99.38 o 
   3  -3  20     1149.51     1097.87     74.22 o 
   7  -3  20     1451.49     1290.75    103.09 o 
   9  -3  20     2603.74     2534.84    169.42 o 
  11  -3  20     2335.88     2117.17    157.74 o 
  13  -3  20      797.34      737.91    136.49 o 
  15  -3  20      702.69      578.05    141.34 o 
  17  -3  20      891.42      892.17    222.32 o 
  19  -3  20      384.51      375.35    245.42 o 
 -20  -2  20      484.83      360.91    228.09 o 
 -18  -2  20      375.43      534.15    207.88 o 
 -16  -2  20     1024.67     1295.66    189.12 o 
 -14  -2  20     2481.95     2455.35    140.25 o 
 -12  -2  20      562.89      595.14     87.19 o 
 -10  -2  20      213.88      218.22     63.03 o 
  -8  -2  20      247.15      237.53     49.20 o 
  -6  -2  20     3234.24     3221.13     98.78 o 
  -4  -2  20     7792.91     7724.83    231.69 o 
  -2  -2  20     4600.04     4214.76    135.50 o 
   0  -2  20     7794.47     7449.13    253.65 o 
   2  -2  20     7839.42     7502.71    196.43 o 
   4  -2  20     4503.79     4052.38    151.22 o 
   6  -2  20      520.60      455.99     61.23 o 
   8  -2  20      575.47      575.51     67.25 o 
  10  -2  20      255.92      279.01     74.98 o 
  12  -2  20      765.79      652.46    118.40 o 
  14  -2  20     1093.93     1232.19    109.21 o 
  16  -2  20     2168.73     2000.87    163.88 o 
  18  -2  20      277.67      248.31    213.66 o 
  20  -2  20      300.15      121.27    207.88 o 
 -21  -1  20      276.43      161.69    236.76 o 
 -19  -1  20     1125.09     1079.84    230.98 o 
 -17  -1  20     2907.60     2773.38    194.26 o 
 -15  -1  20     2362.16     2476.35    146.04 o 
 -13  -1  20     1899.08     1969.04    117.21 o 
 -11  -1  20     2552.95     2361.46    106.60 o 
  -9  -1  20     2587.52     2591.50    101.31 o 
  -7  -1  20     1707.19     1661.44     71.92 o 
  -5  -1  20     3649.84     3551.07    101.42 o 
  -3  -1  20     3661.76     3905.83    113.61 o 
  -1  -1  20    14545.98    14221.06    433.37 o 
   1  -1  20     8533.29     8502.21    291.08 o 
   3  -1  20     7991.35     8078.06    218.74 o 
   5  -1  20    12389.96    11882.62    345.72 o 
   7  -1  20     1377.89     1355.43     79.78 o 
   9  -1  20     2524.22     2620.92    115.92 o 
  11  -1  20     2146.45     1900.83    102.24 o 
  13  -1  20     1061.75      968.48    101.49 o 
  15  -1  20      803.93      699.73    105.35 o 
  17  -1  20      498.76      695.91    119.19 o 
  19  -1  20     1109.63      971.75    166.16 o 
 -22   0  20      653.40      655.14    192.80 o 
 -20   0  20     2263.57     2461.94    241.38 o 
 -18   0  20      526.13      618.79    117.52 o 
 -16   0  20     2609.53     2519.57    150.28 o 
 -14   0  20     6295.40     6465.47    246.73 o 
 -12   0  20     3966.39     4332.78    157.23 o 
 -10   0  20       77.98      178.56     40.15 o 
  -8   0  20      714.15      814.71     50.13 o 
  -6   0  20     1513.79     1548.10     62.38 o 
  -4   0  20    19864.88    19295.79    443.74 o 
  -2   0  20    23740.35    23233.51    533.40 o 
   0   0  20      174.28      193.39     39.14 o 
   2   0  20    29736.51    31236.71    708.39 o 
   4   0  20    26735.28    27218.65    618.71 o 
   6   0  20     2886.79     2794.62     88.66 o 
   8   0  20      382.44      435.68     62.84 o 
  10   0  20     1765.55     1621.32    101.27 o 
  12   0  20       86.81      123.91     75.40 o 
  14   0  20      720.70      675.32     88.49 o 
  16   0  20     1385.52     1468.49    129.27 o 
  18   0  20      936.17     1338.18    250.08 o 
  20   0  20      351.08      480.40    169.87 o 
 -21   1  20      307.99      189.41    125.75 o 
 -19   1  20     1070.62     1183.83    127.95 o 
 -17   1  20     2860.39     2837.40    172.76 o 
 -15   1  20     2022.68     2100.01    148.81 o 
 -13   1  20     1620.95     1654.98     87.11 o 
 -11   1  20     2296.99     2053.21     88.67 o 
  -9   1  20     2075.93     1991.48     83.25 o 
  -7   1  20     2019.42     1953.70     70.60 o 
  -5   1  20     4008.37     3833.88     88.29 o 
  -3   1  20     4437.66     4573.05     93.91 o 
  -1   1  20    15308.53    15089.28    281.95 o 
   1   1  20     9799.14    10181.31    197.84 o 
   3   1  20     7818.62     8032.14    166.49 o 
   5   1  20    11973.77    11281.51    291.16 o 
   7   1  20     1161.20     1344.22     57.93 o 
   9   1  20     2063.03     2052.11    117.00 o 
  11   1  20     2203.67     1889.60    130.44 o 
  13   1  20     1094.74      905.78     91.76 o 
  15   1  20      869.94      837.64    101.68 o 
  17   1  20      365.12      417.37    121.08 o 
  19   1  20     1312.99     1297.75    148.89 o 
 -20   2  20      459.68      456.65    160.50 o 
 -18   2  20      351.58      341.69    113.60 o 
 -16   2  20      853.62      964.85     95.94 o 
 -14   2  20     2486.39     2546.26    105.76 o 
 -12   2  20      801.99      840.26     59.68 o 
 -10   2  20      211.35      163.04     47.91 o 
  -8   2  20      132.30      104.42     40.56 o 
  -6   2  20     3565.45     3434.76     81.02 o 
  -4   2  20     7823.82     7436.65    157.62 o 
  -2   2  20     3956.05     3774.80     88.97 o 
   0   2  20     7161.13     7140.33    146.71 o 
   2   2  20     7035.63     6969.52    143.25 o 
   4   2  20     4863.65     4494.72    113.38 o 
   6   2  20      474.12      491.93     41.68 o 
   8   2  20      743.25      717.37     65.57 o 
  10   2  20      273.92      327.83     64.73 o 
  12   2  20      969.76      853.38     87.92 o 
  14   2  20     1041.34     1176.90    127.94 o 
  16   2  20     1952.54     2047.46    140.03 o 
  18   2  20      177.51      258.20    130.70 o 
  20   2  20      348.29      435.49    146.20 o 
 -19   3  20      840.69      836.32    146.55 o 
 -17   3  20     2642.96     2714.29    143.38 o 
 -15   3  20     3319.89     3081.78    126.82 o 
 -13   3  20     2076.90     2007.27     84.63 o 
 -11   3  20     7014.47     6619.52    181.54 o 
  -9   3  20     4533.82     4193.67    127.91 o 
  -7   3  20      392.07      306.14     43.91 o 
  -5   3  20       73.38       73.55     31.25 o 
  -3   3  20     1483.55     1466.42     50.74 o 
  -1   3  20     3188.13     2908.41     75.91 o 
   1   3  20      357.03      424.03     34.74 o 
   3   3  20      889.18      927.76     44.42 o 
   5   3  20     1195.53     1209.09     58.86 o 
   7   3  20      977.07      884.91     52.54 o 
   9   3  20     3176.66     3224.58    105.28 o 
  11   3  20     3080.42     2769.20    134.97 o 
  13   3  20      926.28      812.71     97.22 o 
  15   3  20     1007.13      900.05    109.61 o 
  17   3  20      787.92     1006.96    128.59 o 
  19   3  20      442.11      440.91    145.59 o 
 -18   4  20       52.21      141.78    110.79 o 
 -16   4  20       10.77      -71.85     71.85 o 
 -14   4  20       66.53      -41.95     63.00 o 
 -12   4  20      115.30       93.27     59.38 o 
 -10   4  20       10.25       95.61     59.78 o 
  -8   4  20      402.83      428.30     51.47 o 
  -6   4  20      104.78      149.80     40.87 o 
  -4   4  20      228.38      278.95     39.30 o 
  -2   4  20      291.34      328.95     40.18 o 
   0   4  20      800.72      693.23     44.57 o 
   2   4  20      956.55     1122.49     54.66 o 
   4   4  20     1736.76     1800.11     73.73 o 
   6   4  20      276.72      287.46     47.06 o 
   8   4  20     1167.96     1247.49     64.63 o 
  10   4  20      610.79      693.62     70.78 o 
  12   4  20       17.30       83.08     92.58 o 
  14   4  20      582.01      477.69    108.90 o 
  16   4  20       52.95       52.19    127.52 o 
 -17   5  20      675.00      676.01    127.35 o 
 -15   5  20       68.22      -74.44     74.44 o 
 -13   5  20      254.96      214.50     68.93 o 
 -11   5  20      147.86      160.24     63.08 o 
  -9   5  20      359.27      306.34     57.59 o 
  -7   5  20     1530.95     1514.90     72.45 o 
  -5   5  20      720.45      758.09     51.95 o 
  -3   5  20      469.61      362.05     50.74 o 
  -1   5  20     2160.27     2123.22     75.25 o 
   1   5  20     1364.21     1372.05     59.53 o 
   3   5  20       98.47       94.84     46.40 o 
   5   5  20      518.12      525.32     53.89 o 
   7   5  20       10.77      112.97     51.91 o 
   9   5  20     1243.18     1271.55     76.42 o 
  11   5  20      815.70      881.94     95.39 o 
  13   5  20      598.44      679.24    115.32 o 
  15   5  20      673.83      628.42    124.65 o 
 -14   6  20      305.77      109.84    123.27 o 
 -12   6  20     1354.37     1281.10    103.73 o 
 -10   6  20      459.09      432.89     76.06 o 
  -8   6  20     1084.59     1111.80     66.74 o 
  -6   6  20     2287.08     2144.20    114.14 o 
  -4   6  20      203.19      166.12     49.06 o 
  -2   6  20     1429.76     1375.68     63.69 o 
   0   6  20      103.77      217.38     49.30 o 
   2   6  20     1661.02     1400.35     68.38 o 
   4   6  20      602.09      622.19     60.28 o 
   6   6  20     1067.00     1129.10     69.14 o 
   8   6  20     2202.72     2188.96    106.78 o 
  10   6  20      225.40      288.10     98.80 o 
  12   6  20     2349.37     2210.44    146.27 o 
  -9   7  20        9.89      -21.04    128.77 o 
  -7   7  20       67.49      166.33    110.10 o 
  -5   7  20      131.49      152.13    110.83 o 
  -3   7  20        0.63      117.40     74.32 o 
  -1   7  20       46.48       35.03     58.66 o 
   1   7  20        3.48       32.46     60.36 o 
   3   7  20       66.62      126.70     65.41 o 
   5   7  20       89.65      128.68     64.29 o 
   7   7  20       16.07       73.71     78.22 o 
  -7  -7  21      450.34      427.32    294.50 o 
  -5  -7  21      496.79      623.65    282.95 o 
  -3  -7  21      342.83      337.81    271.40 o 
  -1  -7  21      109.79      288.73    291.61 o 
   1  -7  21      199.81      384.01    280.07 o 
   5  -7  21      824.60      947.03    303.16 o 
   7  -7  21      581.29      537.03    334.92 o 
 -12  -6  21       54.06      101.05    259.85 o 
 -10  -6  21      262.36      138.59    259.85 o 
  -8  -6  21       91.65       77.96    233.87 o 
  -6  -6  21       16.35      -40.42    233.87 o 
  -4  -6  21      259.52     -190.56    248.31 o 
  -2  -6  21      102.59     -228.09    228.09 o 
   0  -6  21       34.74       11.55    236.76 o 
   2  -6  21       35.47      -25.99    242.53 o 
   4  -6  21       79.57       31.76    268.52 o 
   6  -6  21      273.62      291.61    259.85 o 
   8  -6  21      378.84      785.34    303.16 o 
  10  -6  21       97.71      248.31    271.40 o 
  12  -6  21      149.29      355.13    285.84 o 
 -15  -5  21      141.53     -202.11    202.11 o 
 -13  -5  21      425.59      285.84    196.33 o 
 -11  -5  21     1006.97      808.44    207.88 o 
  -9  -5  21       55.43       31.76    155.91 o 
  -7  -5  21     1148.28     1068.29    184.79 o 
  -5  -5  21      723.81      871.96    161.69 o 
   7  -5  21      896.52      750.69    248.31 o 
   9  -5  21        6.38      179.01    233.87 o 
  11  -5  21      386.20      404.22    271.40 o 
  13  -5  21      304.49      459.08    251.19 o 
 -18  -4  21     1238.13     1209.77    254.08 o 
 -16  -4  21     1032.14      871.96    222.32 o 
 -14  -4  21       80.24     -101.05    170.35 o 
 -12  -4  21     3055.73     2503.27    271.40 o 
 -10  -4  21     4290.39     3753.46    343.59 o 
  -8  -4  21     2291.30     2246.30    233.87 o 
  -6  -4  21     1044.82      716.04    155.91 o 
  -4  -4  21     2038.39     2211.65    236.76 o 
  -2  -4  21     1523.62     1527.37    170.35 o 
   0  -4  21      359.19      395.56    132.81 o 
   2  -4  21     1268.71     1345.32    106.47 o 
   4  -4  21      202.16      188.44     76.05 o 
   6  -4  21     1693.13     1805.62    127.59 o 
   8  -4  21     3047.96     2546.58    236.76 o 
  10  -4  21     2194.06     2329.24    230.98 o 
  12  -4  21     1379.27     1374.31    157.36 o 
  14  -4  21     1529.01     1714.80    171.96 o 
  16  -4  21     1911.79     1602.44    248.31 o 
 -19  -3  21      199.26       31.76    225.21 o 
 -17  -3  21       28.77     -167.46    167.46 o 
 -15  -3  21      488.79      360.91    161.69 o 
 -13  -3  21      142.57      135.70    161.69 o 
 -11  -3  21     1616.68     1875.42    163.13 o 
  -9  -3  21      131.01      293.23    101.84 o 
  -7  -3  21     1635.87     1837.46    107.25 o 
  -5  -3  21     4096.22     3968.23    157.15 o 
  -3  -3  21     1391.70     1298.38     73.91 o 
  -1  -3  21     2120.03     1871.39     79.12 o 
   1  -3  21      665.85      793.91     82.51 o 
   3  -3  21      346.01      325.05     54.83 o 
   5  -3  21      229.10      145.96     77.50 o 
   7  -3  21      759.72      750.25     91.87 o 
   9  -3  21      584.25      555.01    100.04 o 
  11  -3  21     1361.92     1337.44    120.25 o 
  13  -3  21      703.90      671.26    134.56 o 
  15  -3  21      847.32      791.23    151.27 o 
  17  -3  21      823.41      695.83    222.32 o 
 -20  -2  21      194.90     -127.04    187.67 o 
 -18  -2  21     2893.29     2615.87    291.61 o 
 -16  -2  21      869.78      871.47    137.31 o 
 -14  -2  21     1278.32     1215.47    106.54 o 
 -12  -2  21      513.96      624.79     82.81 o 
 -10  -2  21     1852.42     1964.59    119.04 o 
  -8  -2  21      373.72      390.48     43.43 o 
  -6  -2  21     2054.15     2097.61     76.24 o 
  -4  -2  21      327.70      389.60     52.53 o 
  -2  -2  21     8336.61     8174.64    290.58 o 
   0  -2  21    16075.22    15089.64    538.24 o 
   2  -2  21     3920.69     3577.94    123.05 o 
   4  -2  21    11325.57    10881.82    337.89 o 
   6  -2  21     5068.27     4817.31    169.22 o 
   8  -2  21     2244.13     2082.03    108.65 o 
  10  -2  21      216.70      207.36     76.08 o 
  12  -2  21        3.92     -101.04    101.04 o 
  14  -2  21       52.59       48.48    103.09 o 
  16  -2  21     2190.94     2009.79    169.37 o 
  18  -2  21      966.36     1224.20    242.53 o 
 -21  -1  21     2519.59     3010.19    235.95 o 
 -19  -1  21       58.31      241.14    193.45 o 
 -17  -1  21     1100.35     1173.39    144.00 o 
 -15  -1  21     5421.10     5648.06    220.57 o 
 -13  -1  21     2796.95     2717.96    156.26 o 
 -11  -1  21      783.26      765.40     83.74 o 
  -9  -1  21      769.33      921.17     67.77 o 
  -7  -1  21     6084.93     6194.64    175.24 o 
  -5  -1  21    21213.37    21544.81    485.02 o 
  -3  -1  21     6518.74     5954.84    200.68 o 
  -1  -1  21     7551.63     7542.27    264.48 o 
   1  -1  21    18474.82    19181.97    507.92 o 
   3  -1  21     7331.91     7250.77    215.97 o 
   5  -1  21      456.36      489.50     63.86 o 
   7  -1  21     2735.00     2767.65    117.59 o 
   9  -1  21     5826.07     5305.15    183.75 o 
  11  -1  21     1393.77     1557.41     96.71 o 
  13  -1  21     6396.51     6274.59    260.41 o 
  15  -1  21     2148.17     2118.66    145.67 o 
  17  -1  21      345.47      364.04    132.52 o 
  19  -1  21     1427.68     1194.62    177.06 o 
 -22   0  21      397.47      446.46    190.02 o 
 -20   0  21       14.11        5.83    117.00 o 
 -18   0  21      218.44      272.66    103.61 o 
 -16   0  21      444.88      425.95     94.27 o 
 -14   0  21       12.02       53.84     81.29 o 
 -12   0  21      141.13      150.15     64.26 o 
 -10   0  21      326.49      271.41     48.43 o 
  -8   0  21        4.15      -38.87     38.87 o 
  -6   0  21      581.79      483.10     41.92 o 
  -4   0  21     3688.87     3452.90     98.51 o 
  -2   0  21     2368.30     2278.75     78.47 o 
   0   0  21     3421.49     3359.69    114.49 o 
   2   0  21     6761.57     6356.97    172.75 o 
   4   0  21     1552.56     1534.77     93.43 o 
   6   0  21      311.14      347.89     47.82 o 
   8   0  21     1197.87      889.51     80.91 o 
  10   0  21       73.10        7.34     65.96 o 
  12   0  21      190.15      180.03     75.17 o 
  14   0  21      807.35      654.34    106.12 o 
  16   0  21       44.02      128.11    108.87 o 
  18   0  21      429.00      529.41    207.81 o 
  20   0  21      253.85      411.17    173.39 o 
 -21   1  21     2120.16     2221.38    200.51 o 
 -19   1  21       61.87       72.23    110.98 o 
 -17   1  21      849.13      992.99    114.11 o 
 -15   1  21     4709.23     5031.51    222.71 o 
 -13   1  21     3478.90     3607.93    141.91 o 
 -11   1  21     1150.20     1057.74     61.50 o 
  -9   1  21      775.68      847.95     63.49 o 
  -7   1  21     8093.26     8245.51    191.88 o 
  -5   1  21    20622.01    20800.60    412.37 o 
  -3   1  21     5018.91     4643.84    117.56 o 
  -1   1  21     8972.44     9220.73    180.40 o 
   1   1  21    16135.58    16618.20    342.81 o 
   3   1  21     5488.78     5774.15    139.83 o 
   5   1  21      394.96      379.99     43.42 o 
   7   1  21     2346.68     2579.33     95.76 o 
   9   1  21     5639.03     5108.58    185.65 o 
  11   1  21     1504.64     1532.58     99.01 o 
  13   1  21     7093.79     7073.08    238.44 o 
  15   1  21     2161.67     2301.00    138.78 o 
  17   1  21      391.82      545.45    125.37 o 
  19   1  21     1982.17     1963.41    162.73 o 
 -20   2  21      308.68      214.06    126.57 o 
 -18   2  21     3044.88     2925.37    193.82 o 
 -16   2  21      813.03      758.13    116.08 o 
 -14   2  21     1369.74     1238.64     81.52 o 
 -12   2  21      373.70      352.67     56.07 o 
 -10   2  21     1532.22     1721.64     77.07 o 
  -8   2  21      107.50      155.25     46.98 o 
  -6   2  21     2789.08     2692.11     68.45 o 
  -4   2  21      516.91      500.60     34.10 o 
  -2   2  21     8701.01     8411.31    174.39 o 
   0   2  21    17082.95    16786.15    311.46 o 
   2   2  21     4073.71     4056.36     89.50 o 
   4   2  21    11742.13    11445.55    252.84 o 
   6   2  21     4882.81     4858.10    124.78 o 
   8   2  21     2369.91     2150.18     90.69 o 
  10   2  21       91.74        7.21     77.70 o 
  12   2  21       47.38       45.17     85.13 o 
  14   2  21       42.12       93.00     96.73 o 
  16   2  21     2100.18     2100.66    188.37 o 
  18   2  21      655.00      773.35    157.78 o 
 -19   3  21      200.29      188.78    124.88 o 
 -17   3  21       51.35       84.79    104.04 o 
 -15   3  21      526.72      569.10     79.26 o 
 -13   3  21      133.28       72.21     59.25 o 
 -11   3  21     1417.91     1484.05     75.15 o 
  -9   3  21       55.66       71.13     48.52 o 
  -7   3  21     1536.71     1542.02     67.92 o 
  -5   3  21     3857.00     3688.01     94.95 o 
  -3   3  21     1411.43     1395.29     54.57 o 
  -1   3  21     1992.81     1864.07     61.92 o 
   1   3  21      642.73      687.53     43.43 o 
   3   3  21      333.15      392.95     34.14 o 
   5   3  21      187.74      181.22     42.29 o 
   7   3  21      704.25      805.52     53.23 o 
   9   3  21      605.36      685.87     66.77 o 
  11   3  21     1409.78     1393.95    108.68 o 
  13   3  21      646.46      704.82    103.55 o 
  15   3  21      861.00      732.46    116.11 o 
  17   3  21      850.32      932.28    124.01 o 
 -18   4  21     1118.55     1085.42    135.72 o 
 -16   4  21     1235.12     1268.24     97.97 o 
 -14   4  21       92.24       12.54     78.41 o 
 -12   4  21     3030.54     2740.40    116.18 o 
 -10   4  21     5564.38     4993.38    149.66 o 
  -8   4  21     2435.65     2457.32     93.36 o 
  -6   4  21     1300.00     1210.03     61.40 o 
  -4   4  21     2512.80     2511.41     78.96 o 
  -2   4  21     1745.88     1751.33     67.15 o 
   0   4  21      608.80      573.22     45.63 o 
   2   4  21     1182.45     1416.47     66.27 o 
   4   4  21       38.50       69.34     44.35 o 
   6   4  21     1466.79     1502.28     69.60 o 
   8   4  21     3143.79     2891.96    106.73 o 
  10   4  21     2659.63     2624.91    151.54 o 
  12   4  21     1151.82     1093.10    110.90 o 
  14   4  21     1366.38     1468.41    155.44 o 
  16   4  21     1954.73     1885.59    145.12 o 
 -15   5  21      224.71       55.87     79.34 o 
 -13   5  21      492.74      465.08     74.97 o 
 -11   5  21     1172.14     1195.56     73.92 o 
  -9   5  21       63.88       79.45     58.19 o 
  -7   5  21     1166.51     1190.18     67.13 o 
  -5   5  21      622.87      679.46     57.59 o 
  -3   5  21        1.03      -37.49     43.17 o 
  -1   5  21      675.78      730.08     52.04 o 
   1   5  21      792.27      776.12     52.90 o 
   3   5  21      221.92      176.02     50.60 o 
   5   5  21     1380.56     1424.98     69.24 o 
   7   5  21      864.74      932.95     70.16 o 
   9   5  21       17.29      110.81     70.01 o 
  11   5  21      349.48      327.66    107.86 o 
  13   5  21      310.91      446.79    117.00 o 
  15   5  21       42.58      112.99    124.91 o 
 -12   6  21       87.74       51.99     85.22 o 
 -10   6  21      253.35      254.15     80.16 o 
  -8   6  21       26.87      103.94     61.84 o 
  -6   6  21       25.05       61.47     59.47 o 
  -4   6  21      143.83      125.57     58.15 o 
  -2   6  21       59.17       40.77     53.56 o 
   0   6  21       30.17       19.36     52.03 o 
   2   6  21       72.55      160.24     55.30 o 
   4   6  21       87.00      151.81     57.66 o 
   6   6  21      288.76      484.38     68.93 o 
   8   6  21      338.36      499.58     81.90 o 
  10   6  21       35.42      131.10    101.20 o 
  12   6  21      199.43      309.00    118.00 o 
  -9   7  21       23.24     -105.25    105.25 o 
  -7   7  21      411.44      480.29    121.69 o 
  -5   7  21      521.85      502.59     80.97 o 
  -3   7  21      319.46      382.10     76.63 o 
  -1   7  21       82.13      238.91     65.45 o 
   1   7  21      253.14      266.33     67.44 o 
   3   7  21      141.25      224.29     73.23 o 
   5   7  21      753.86      737.68     87.58 o 
   7   7  21      528.61      406.05     95.97 o 
  -5  -7  22       29.25      -80.84    265.63 o 
  -3  -7  22        4.16      -92.39    265.63 o 
  -1  -7  22       23.29      228.09    277.18 o 
   1  -7  22       38.90      -77.96    280.07 o 
   3  -7  22       61.12      138.59    294.50 o 
   5  -7  22       48.39      369.57    294.50 o 
 -12  -6  22      905.71      909.49    288.73 o 
 -10  -6  22      104.90      -89.51    254.08 o 
  -2  -6  22     1880.34     1686.17    297.39 o 
   0  -6  22     1099.96      929.70    274.29 o 
   2  -6  22      483.63      181.90    256.97 o 
   4  -6  22      195.93       43.31    256.97 o 
   8  -6  22      938.58     1076.95    303.16 o 
  10  -6  22      106.27      233.87    274.29 o 
 -15  -5  22       14.18     -205.00    205.00 o 
 -13  -5  22      391.90      121.27    196.33 o 
 -11  -5  22     1709.30     1489.83    236.76 o 
  -9  -5  22      314.90      199.22    179.01 o 
  -7  -5  22      454.79      401.33    155.91 o 
  -5  -5  22     1298.46     1284.84    176.12 o 
   7  -5  22     2745.92     2306.93    317.60 o 
   9  -5  22     1244.86     1426.31    280.07 o 
  11  -5  22      745.17      874.84    294.50 o 
  13  -5  22      533.63      661.19    288.73 o 
 -18  -4  22      155.83       11.55    230.98 o 
 -16  -4  22      372.77      320.49    210.77 o 
 -14  -4  22      561.29      490.84    196.33 o 
 -12  -4  22      488.65      525.48    181.90 o 
 -10  -4  22       80.66       54.86    158.80 o 
  -8  -4  22      746.69      825.76    167.46 o 
  -6  -4  22       34.98       69.29    135.70 o 
  -4  -4  22      367.45      461.96    138.59 o 
  -2  -4  22     2136.51     2379.12    228.09 o 
   0  -4  22      508.77      574.57    144.36 o 
   2  -4  22      346.14      222.32    132.81 o 
   4  -4  22      259.90      157.34     78.58 o 
   6  -4  22      693.67      764.91     93.85 o 
   8  -4  22      742.50      623.65    147.25 o 
  10  -4  22       41.99      -62.76    119.01 o 
  12  -4  22      247.01      292.68    142.08 o 
  14  -4  22      153.57      107.03    143.09 o 
 -19  -3  22      123.95       54.86    230.98 o 
 -17  -3  22      464.04      395.56    216.55 o 
 -15  -3  22       11.74      -17.32    184.79 o 
 -13  -3  22      870.30     1004.77    190.56 o 
 -11  -3  22     2652.68     2604.32    268.52 o 
  -9  -3  22     6062.42     6148.92    311.19 o 
  -7  -3  22      208.73      458.01     72.04 o 
  -5  -3  22    10415.36    10178.73    346.22 o 
  -3  -3  22    11766.22    11342.95    340.56 o 
  -1  -3  22      810.63      938.30     75.05 o 
   1  -3  22     7319.92     7404.47    248.98 o 
   3  -3  22     6862.18     5991.35    227.25 o 
   5  -3  22     3555.16     3644.60    261.30 o 
   7  -3  22     6857.95     6661.56    266.42 o 
   9  -3  22     2701.29     2443.96    158.22 o 
  11  -3  22     2990.09     2815.55    178.42 o 
  13  -3  22      948.82      951.25    144.99 o 
  15  -3  22     2842.16     2974.64    220.38 o 
 -20  -2  22       68.38        0.00    230.98 o 
 -18  -2  22      758.10      721.82    225.21 o 
 -16  -2  22      834.97      802.56    152.92 o 
 -14  -2  22     1837.01     1733.36    212.21 o 
 -12  -2  22     1504.12     1458.74    107.77 o 
 -10  -2  22     1044.36      989.73     89.84 o 
  -8  -2  22     3769.67     3777.15    129.41 o 
  -6  -2  22     2833.21     2811.25     93.21 o 
  -4  -2  22     1906.66     1878.83     84.63 o 
  -2  -2  22     6894.48     7298.29    259.70 o 
   0  -2  22     4086.49     3458.41    183.63 o 
   2  -2  22      243.33      292.59     48.30 o 
   4  -2  22      314.32      330.55     59.91 o 
   6  -2  22      727.45      610.02     69.72 o 
   8  -2  22     1202.92     1510.80    102.26 o 
  10  -2  22      400.75      518.93     83.25 o 
  12  -2  22     3338.67     2944.08    193.66 o 
  14  -2  22     1939.70     1915.33    158.62 o 
  16  -2  22      719.27      720.47    142.74 o 
  18  -2  22     1014.95     1348.36    254.08 o 
 -21  -1  22      237.76      179.01    239.64 o 
 -19  -1  22      841.30      915.44    291.61 o 
 -17  -1  22     1042.02     1005.51    108.23 o 
 -15  -1  22      405.47      445.20     93.46 o 
 -13  -1  22     1758.52     1656.83    111.08 o 
 -11  -1  22      846.38      794.78     85.97 o 
  -9  -1  22     1056.40     1022.77     71.08 o 
  -7  -1  22     1731.94     1776.92     77.08 o 
  -5  -1  22      610.83      731.44     71.21 o 
  -3  -1  22      895.25     1000.40     64.80 o 
  -1  -1  22     1279.36     1287.36     78.83 o 
   1  -1  22      359.58      269.10     56.97 o 
   3  -1  22      917.18      782.38     60.39 o 
   5  -1  22     2188.21     1908.21    106.51 o 
   7  -1  22      434.45      367.78     65.26 o 
   9  -1  22      706.98      743.19     78.77 o 
  11  -1  22     1543.36     1357.50    103.01 o 
  13  -1  22      618.50      825.05    104.35 o 
  15  -1  22       23.98       31.71    102.68 o 
  17  -1  22     1152.73      921.57    156.21 o 
  19  -1  22      630.87      589.00    228.09 o 
 -20   0  22      226.15       97.40    116.90 o 
 -18   0  22     1660.16     1783.93    140.78 o 
 -16   0  22     2426.89     2451.64    149.86 o 
 -14   0  22     2314.75     2139.57    133.01 o 
 -12   0  22      237.02      161.21     66.58 o 
 -10   0  22        0.70      -53.56     53.56 o 
  -8   0  22      904.79      866.79     61.07 o 
  -6   0  22    11065.20    10356.00    247.96 o 
  -4   0  22    15076.07    14092.57    330.43 o 
  -2   0  22     1659.90     1385.96     57.97 o 
   0   0  22    10335.12    10707.87    272.49 o 
   2   0  22     4210.64     4195.25    125.95 o 
   4   0  22     5361.55     4956.53    155.18 o 
   6   0  22     4122.41     3681.65    125.53 o 
   8   0  22       24.49      -64.10     64.10 o 
  10   0  22      996.02      905.36     81.22 o 
  12   0  22     7537.36     7595.48    254.39 o 
  14   0  22     4367.22     4797.81    237.03 o 
  16   0  22     2797.70     2594.10    169.00 o 
  18   0  22     4106.12     4042.80    218.22 o 
  20   0  22        4.21     -137.23    169.12 o 
 -21   1  22      275.34      285.08    167.91 o 
 -19   1  22      965.96      981.61    127.62 o 
 -17   1  22     1199.27     1186.02    149.87 o 
 -15   1  22      463.35      477.26     97.32 o 
 -13   1  22     1922.14     1971.93    104.77 o 
 -11   1  22      784.28      812.03     59.83 o 
  -9   1  22      820.19      754.82     55.78 o 
  -7   1  22     1154.65     1153.05     56.02 o 
  -5   1  22      186.94      221.46     40.07 o 
  -3   1  22      522.05      568.51     40.74 o 
  -1   1  22     1660.26     1705.09     58.98 o 
   1   1  22      611.89      643.29     36.91 o 
   3   1  22      992.09     1123.15     68.48 o 
   5   1  22     2660.73     2492.52     78.51 o 
   7   1  22      542.79      455.31     62.65 o 
   9   1  22      618.59      463.69     81.05 o 
  11   1  22     1238.83     1091.61     91.94 o 
  13   1  22      632.52      866.37    100.14 o 
  15   1  22       26.21       60.84     94.46 o 
  17   1  22     1164.32     1094.15    138.18 o 
  19   1  22      873.93     1028.67    147.19 o 
 -20   2  22       76.46        7.88    124.54 o 
 -18   2  22      710.54      791.43    125.37 o 
 -16   2  22      744.01      730.71    125.95 o 
 -14   2  22     1824.90     1725.93    107.27 o 
 -12   2  22     1807.28     1664.17     78.83 o 
 -10   2  22     1096.49      931.64     63.96 o 
  -8   2  22     4276.90     4149.09    125.28 o 
  -6   2  22     3850.46     3746.48     98.08 o 
  -4   2  22     1473.61     1406.86     52.37 o 
  -2   2  22     7158.27     7273.11    155.62 o 
   0   2  22     4208.67     3909.23     89.55 o 
   2   2  22      101.75      202.49     31.29 o 
   4   2  22      270.61      365.04     34.40 o 
   6   2  22      910.85      913.10     50.16 o 
   8   2  22     1141.31     1192.02     82.22 o 
  10   2  22      361.32      343.67     85.73 o 
  12   2  22     3424.85     3207.21    153.46 o 
  14   2  22     1903.47     1903.96    149.61 o 
  16   2  22      805.19      871.63    119.07 o 
  18   2  22      891.88      897.16    148.44 o 
 -19   3  22        9.88      -82.37    123.93 o 
 -17   3  22      657.31      722.09    120.44 o 
 -15   3  22       33.01       15.41     74.81 o 
 -13   3  22      976.93      907.72     71.99 o 
 -11   3  22     2997.96     2817.40    111.47 o 
  -9   3  22     6680.42     6604.98    182.59 o 
  -7   3  22      172.32      176.51     46.93 o 
  -5   3  22    10058.40     9954.21    233.35 o 
  -3   3  22    12024.33    11900.69    240.32 o 
  -1   3  22      504.86      605.88     44.23 o 
   1   3  22     6536.12     6590.29    149.39 o 
   3   3  22     6672.41     6290.82    153.43 o 
   5   3  22     2967.60     3062.02     98.60 o 
   7   3  22     5787.07     5648.75    172.56 o 
   9   3  22     2660.32     2339.70    114.91 o 
  11   3  22     2812.72     2832.26    153.44 o 
  13   3  22      923.07     1007.25    112.15 o 
  15   3  22     2506.06     2868.47    167.11 o 
  17   3  22      657.64      833.34    130.27 o 
 -18   4  22      126.44      158.60    125.90 o 
 -16   4  22      310.52      217.95     87.23 o 
 -14   4  22      495.17      364.49     68.12 o 
 -12   4  22      360.42      351.89     66.40 o 
 -10   4  22       57.86       99.06     56.58 o 
  -8   4  22      782.14      785.17     59.62 o 
  -6   4  22       15.37       49.71     49.58 o 
  -4   4  22      450.88      523.09     48.17 o 
  -2   4  22     2331.94     2232.92     77.10 o 
   0   4  22      493.55      558.26     46.24 o 
   2   4  22      370.00      498.79     49.41 o 
   4   4  22      413.08      336.79     48.42 o 
   6   4  22      716.54      871.37     59.14 o 
   8   4  22      679.61      657.95     70.62 o 
  10   4  22       28.17       90.03     94.22 o 
  12   4  22      203.77      212.23    102.17 o 
  14   4  22      148.35      290.92    117.54 o 
  16   4  22      123.13      275.87    130.02 o 
 -15   5  22       15.50      -79.13     79.13 o 
 -13   5  22      420.45      283.24     90.73 o 
 -11   5  22     1846.36     1850.57     85.73 o 
  -9   5  22      510.24      493.32     63.36 o 
  -7   5  22      512.25      449.52     60.73 o 
  -5   5  22     1174.51     1130.03     66.90 o 
  -3   5  22      450.63      320.17     53.13 o 
  -1   5  22       43.44       21.14     46.76 o 
   1   5  22     1097.14     1218.01     60.62 o 
   3   5  22      429.62      470.78     54.74 o 
   5   5  22     1331.55     1427.83     70.84 o 
   7   5  22     2631.43     2612.70    140.35 o 
   9   5  22     1115.00     1175.11     92.97 o 
  11   5  22      836.18      883.42    117.06 o 
  13   5  22      579.74      579.58    122.96 o 
 -12   6  22      973.54      882.63     98.61 o 
 -10   6  22      158.35      130.98     69.44 o 
  -8   6  22     1069.33      888.59     72.09 o 
  -6   6  22     1584.39     1742.41     86.57 o 
  -4   6  22       69.24      -61.83     61.83 o 
  -2   6  22     1621.25     1566.66     82.23 o 
   0   6  22      987.26     1075.96     68.57 o 
   2   6  22      464.44      418.87     64.87 o 
   4   6  22      103.96      184.47     64.38 o 
   6   6  22      287.87      229.65     76.15 o 
   8   6  22      711.31      722.41     92.63 o 
  10   6  22       68.52      -17.32    125.22 o 
  -7   7  22       26.57      -87.31     87.31 o 
  -5   7  22       31.65      108.36     93.14 o 
  -3   7  22        4.40       27.31     85.56 o 
  -1   7  22       23.58       91.74     72.89 o 
   1   7  22       55.69      177.88     97.48 o 
   3   7  22       46.07      114.35     83.50 o 
   5   7  22       48.39      100.86     85.54 o 
  -7  -7  23        6.16       75.07    280.07 o 
  -5  -7  23       28.05     -170.35    274.29 o 
  -3  -7  23       18.90      202.11    280.07 o 
  -1  -7  23       17.45       89.51    314.71 o 
   1  -7  23      411.23      577.46    294.50 o 
   3  -7  23       26.75      306.05    314.71 o 
   5  -7  23       55.35      118.38    294.50 o 
 -12  -6  23      442.54      603.44    282.95 o 
   0  -6  23      166.76       57.75    248.31 o 
   2  -6  23      409.26      170.35    256.97 o 
   4  -6  23      376.24      288.73    285.84 o 
   6  -6  23      657.82      600.55    280.07 o 
   8  -6  23      225.29      135.70    297.39 o 
 -15  -5  23        7.51     -184.79    219.43 o 
 -13  -5  23       26.07      -28.87    199.22 o 
 -11  -5  23       87.97       89.51    181.90 o 
  -9  -5  23      284.94      282.95    187.67 o 
  -7  -5  23      415.64      409.99    176.12 o 
  -5  -5  23      480.87      519.71    161.69 o 
   7  -5  23      222.19      225.21    248.31 o 
   9  -5  23      132.83      236.76    268.52 o 
  11  -5  23       89.48      190.56    251.19 o 
  13  -5  23       62.79      251.19    277.18 o 
 -18  -4  23      803.51      421.54    245.42 o 
 -16  -4  23      304.35      254.08    219.43 o 
 -14  -4  23      900.58      698.72    205.00 o 
 -12  -4  23     3851.57     4004.65    326.26 o 
 -10  -4  23     2974.71     2921.92    285.84 o 
  -8  -4  23     1030.01      889.28    170.35 o 
  -6  -4  23     7109.63     7088.26    444.64 o 
  -4  -4  23     8351.43     7810.08    493.72 o 
  -2  -4  23      162.71      259.85    127.04 o 
   0  -4  23     4616.26     5032.52    306.05 o 
   2  -4  23      887.89      768.02    141.48 o 
   4  -4  23     1859.61     1782.41    131.58 o 
   6  -4  23     1675.96     1806.78    127.29 o 
   8  -4  23      957.86     1016.32    161.69 o 
  10  -4  23     2196.37     1917.15    199.22 o 
  12  -4  23      883.16      750.19    152.08 o 
  14  -4  23     1301.03     1262.24    178.93 o 
 -19  -3  23      121.80      219.43    242.53 o 
 -17  -3  23       22.34      320.49    216.55 o 
 -15  -3  23      151.78       14.44    190.56 o 
 -13  -3  23      379.74      464.85    161.69 o 
 -11  -3  23       74.97       92.39    135.70 o 
  -9  -3  23      620.98      608.46    122.04 o 
  -7  -3  23     1069.97     1319.88     93.97 o 
  -5  -3  23      765.12      759.81     82.05 o 
  -3  -3  23      442.93      396.15     57.36 o 
  -1  -3  23       49.15       56.39     63.47 o 
   1  -3  23      205.13      331.85     68.22 o 
   3  -3  23      305.35      278.97     85.46 o 
   5  -3  23     1070.54     1141.39    134.26 o 
   7  -3  23      762.44      862.66    102.08 o 
   9  -3  23     1211.59     1240.43    127.59 o 
  11  -3  23     1096.17      923.79    123.50 o 
  13  -3  23      399.47      481.74    140.78 o 
  15  -3  23      568.19      632.31    207.88 o 
  17  -3  23       56.01     -202.11    202.11 o 
 -20  -2  23     1223.58     1097.16    265.63 o 
 -18  -2  23      487.54      522.60    225.21 o 
 -16  -2  23      472.55      522.20    142.79 o 
 -14  -2  23     1705.77     1898.48    189.12 o 
 -12  -2  23     1450.65     1414.64    108.89 o 
 -10  -2  23     1070.45     1274.66     97.73 o 
  -8  -2  23     2246.84     2305.43     94.30 o 
  -6  -2  23     1023.38     1168.05     79.60 o 
  -4  -2  23     7216.00     7655.13    222.05 o 
  -2  -2  23      538.67      711.30     69.79 o 
   0  -2  23      269.35      143.31     55.02 o 
   2  -2  23     1274.64     1248.57     66.84 o 
   4  -2  23      289.42      168.26     61.74 o 
   6  -2  23     2652.61     2385.07    118.98 o 
   8  -2  23      982.19     1207.63     92.39 o 
  10  -2  23      466.44      589.79    111.16 o 
  12  -2  23     2002.49     2228.56    219.43 o 
  14  -2  23      826.74      857.90    137.25 o 
  16  -2  23      103.79      147.87    143.92 o 
  18  -2  23     1454.58     1137.59    259.85 o 
 -21  -1  23      180.37       43.31    239.64 o 
 -19  -1  23      222.30      469.47    171.79 o 
 -17  -1  23     1789.44     1802.16    131.44 o 
 -15  -1  23     1468.37     1348.32    113.51 o 
 -13  -1  23     1345.18     1113.86    102.05 o 
 -11  -1  23     3534.51     3336.05    153.77 o 
  -9  -1  23    10124.50    10134.52    274.45 o 
  -7  -1  23    14840.17    14436.24    458.47 o 
  -5  -1  23     2860.23     3106.50    108.35 o 
  -3  -1  23     4162.74     4058.33    198.97 o 
  -1  -1  23    26724.01    26623.32    827.35 o 
   1  -1  23      586.96      664.77     65.80 o 
   3  -1  23     4349.12     4175.09    135.15 o 
   5  -1  23     3976.21     3753.30    139.99 o 
   7  -1  23     6644.11     6619.37    225.07 o 
   9  -1  23     4800.53     5207.35    180.37 o 
  11  -1  23     1733.15     2100.80    134.48 o 
  13  -1  23     3797.78     3751.97    191.26 o 
  15  -1  23      957.66      892.02    137.53 o 
  17  -1  23     2730.31     2863.23    214.11 o 
  19  -1  23      644.33      414.42    171.78 o 
 -20   0  23      352.43      321.33    127.02 o 
 -18   0  23        0.88       17.04    101.39 o 
 -16   0  23        0.81      -93.71     93.71 o 
 -14   0  23        3.86      -85.30     85.30 o 
 -12   0  23      205.28      209.69     77.57 o 
 -10   0  23        1.12       48.45     60.47 o 
  -8   0  23     3247.67     3268.42    120.34 o 
  -6   0  23     3332.17     3287.57    101.32 o 
  -4   0  23      602.56      618.53     47.95 o 
  -2   0  23     3356.95     3320.69     94.64 o 
   0   0  23     1860.55     1941.88     80.01 o 
   2   0  23      118.68      156.96     46.27 o 
   4   0  23        1.72        3.35     58.41 o 
   6   0  23       75.00       35.28     53.65 o 
   8   0  23      409.24      228.20     74.28 o 
  10   0  23     2703.54     2562.19    130.99 o 
  12   0  23      815.32      970.29     91.53 o 
  14   0  23      647.89      658.71    109.66 o 
  16   0  23      988.97     1050.59    132.75 o 
  18   0  23       82.22      298.30    136.57 o 
 -21   1  23      255.33      113.59    164.24 o 
 -19   1  23      327.76      349.45    120.54 o 
 -17   1  23     1666.92     1632.24    132.78 o 
 -15   1  23     1325.13     1194.44    110.31 o 
 -13   1  23     1418.65     1246.11     93.30 o 
 -11   1  23     3163.06     3041.69    139.73 o 
  -9   1  23     9442.80     9581.82    255.51 o 
  -7   1  23    18770.99    17486.34    362.34 o 
  -5   1  23     3561.58     3604.59     97.93 o 
  -3   1  23     5864.08     5608.91    126.00 o 
  -1   1  23    29840.13    29810.86    617.46 o 
   1   1  23      578.67      738.82     38.41 o 
   3   1  23     4419.11     4353.50    121.87 o 
   5   1  23     3723.16     3302.81    141.21 o 
   7   1  23     6944.51     6918.56    201.51 o 
   9   1  23     3875.96     4354.04    183.57 o 
  11   1  23     1656.52     2091.54    121.12 o 
  13   1  23     3767.25     3920.68    178.78 o 
  15   1  23      799.93      716.82    119.07 o 
  17   1  23     2465.28     2894.44    191.24 o 
  19   1  23      521.83      459.10    137.86 o 
 -20   2  23     1131.78     1153.28    143.44 o 
 -18   2  23      321.82      282.63    123.25 o 
 -16   2  23      613.38      513.01    103.55 o 
 -14   2  23     1737.60     1771.66    111.97 o 
 -12   2  23     1739.04     1533.57     77.78 o 
 -10   2  23      983.09      925.53     65.36 o 
  -8   2  23     2324.55     2268.94     85.19 o 
  -6   2  23      748.49      748.55     51.31 o 
  -4   2  23     6067.71     6444.51    166.88 o 
  -2   2  23      305.78      361.68     38.93 o 
   0   2  23      323.81      270.26     33.83 o 
   2   2  23      939.25     1104.00     51.91 o 
   4   2  23      494.47      492.61     36.79 o 
   6   2  23     2908.79     2665.34    129.47 o 
   8   2  23      873.90      948.55     81.57 o 
  10   2  23      428.01      499.41     92.90 o 
  12   2  23     1821.32     2100.37    127.21 o 
  14   2  23      760.69      900.25    115.10 o 
  16   2  23       56.09      186.61    112.66 o 
  18   2  23     1471.97     1550.35    170.11 o 
 -19   3  23      102.79      126.56    127.09 o 
 -17   3  23       40.05       78.85    114.91 o 
 -15   3  23      277.10      247.99     94.23 o 
 -13   3  23      428.02      291.84     85.83 o 
 -11   3  23       34.10        1.10     64.18 o 
  -9   3  23      851.68      914.90     61.24 o 
  -7   3  23     1066.93     1005.60     61.14 o 
  -5   3  23      964.71     1035.85     58.69 o 
  -3   3  23      512.04      521.47     47.23 o 
  -1   3  23       28.11       35.13     38.61 o 
   1   3  23      247.19      289.91     44.17 o 
   3   3  23      334.84      396.01     46.00 o 
   5   3  23     1057.09     1320.35     63.39 o 
   7   3  23      706.70      753.85     91.84 o 
   9   3  23     1335.50     1282.46    115.83 o 
  11   3  23      943.40      916.93    107.33 o 
  13   3  23      354.24      467.08    107.33 o 
  15   3  23      541.89      776.54    126.69 o 
  17   3  23       24.96      110.77    118.69 o 
 -18   4  23      670.37      625.31    136.68 o 
 -16   4  23      437.41      437.90    110.09 o 
 -14   4  23      440.98      380.88     71.00 o 
 -12   4  23     3566.30     3563.17    134.36 o 
 -10   4  23     2958.67     3090.02    110.08 o 
  -8   4  23      949.71      908.08     64.88 o 
  -6   4  23     6875.78     6714.75    172.98 o 
  -4   4  23     8483.35     8167.43    199.94 o 
  -2   4  23      116.23      169.08     47.37 o 
   0   4  23     3758.01     3880.08    106.79 o 
   2   4  23      958.47      832.00     56.99 o 
   4   4  23     1726.67     1803.99     95.35 o 
   6   4  23     1135.32     1320.69     83.31 o 
   8   4  23      810.59      882.99     89.37 o 
  10   4  23     1727.80     1731.20    123.83 o 
  12   4  23      891.65     1032.13    117.61 o 
  14   4  23     1164.63     1224.07    134.74 o 
  16   4  23       61.14       89.28    125.05 o 
 -15   5  23       33.48      -90.93     90.93 o 
 -13   5  23        4.60      -30.94     82.97 o 
 -11   5  23      127.03      162.54     74.44 o 
  -9   5  23      385.63      384.16     67.07 o 
  -7   5  23      467.14      472.20     63.19 o 
  -5   5  23      502.01      605.63     62.96 o 
  -3   5  23      482.24      517.93     63.80 o 
  -1   5  23     1042.01     1076.71     63.54 o 
   1   5  23      714.28      779.00     64.06 o 
   3   5  23      107.03      228.66     59.78 o 
   5   5  23      126.03      239.05     61.91 o 
   7   5  23      185.06      392.02     88.70 o 
   9   5  23      111.07       98.73     90.47 o 
  11   5  23       90.33        8.61    113.01 o 
  13   5  23       83.53      183.08    123.18 o 
 -12   6  23      543.44      365.17     94.90 o 
 -10   6  23       35.06       -4.30     69.87 o 
  -8   6  23      489.89      506.93     71.79 o 
  -6   6  23      387.61      365.25     68.01 o 
  -4   6  23       13.96      -41.24     66.13 o 
  -2   6  23      292.46      327.53     69.84 o 
   0   6  23      136.74      209.43     68.46 o 
   2   6  23      414.97      497.20     68.12 o 
   4   6  23      445.55      624.20     73.25 o 
   6   6  23      668.85      694.81     95.52 o 
   8   6  23      205.48      164.55     94.68 o 
  10   6  23       94.35       21.34    120.70 o 
  -7   7  23        7.50      -89.72     89.72 o 
  -5   7  23       11.17      147.35     96.96 o 
  -3   7  23       33.11      102.44    121.27 o 
  -1   7  23       21.27      124.08     75.32 o 
   1   7  23      490.78      669.08    120.32 o 
   3   7  23       35.05      147.22     83.72 o 
   5   7  23       35.91      -34.93    110.81 o 
  -5  -7  24       61.75     -118.38    282.95 o 
  -3  -7  24        4.28     -106.83    291.61 o 
  -1  -7  24       93.14      230.98    291.61 o 
   1  -7  24       13.56      179.01    300.28 o 
   3  -7  24       59.81      135.70    297.39 o 
 -12  -6  24       21.68     -153.03    271.40 o 
   2  -6  24        6.44     -251.19    251.19 o 
   4  -6  24     1562.52     1536.03    320.49 o 
   6  -6  24      163.07      205.00    277.18 o 
   8  -6  24       27.14      179.01    280.07 o 
  10  -6  24      514.34      401.33    291.61 o 
 -15  -5  24      401.07      202.11    233.87 o 
 -13  -5  24      607.56      499.50    216.55 o 
 -11  -5  24      122.10      109.72    190.56 o 
  -9  -5  24      274.42      256.97    179.01 o 
  -7  -5  24     1000.86     1117.38    205.00 o 
   7  -5  24      762.76      710.27    259.85 o 
   9  -5  24      499.68      308.94    259.85 o 
  11  -5  24      499.34       34.65    280.07 o 
 -16  -4  24      211.66      109.72    222.32 o 
 -14  -4  24      539.00      433.09    207.88 o 
 -12  -4  24      197.90      441.75    193.45 o 
 -10  -4  24      222.25       77.96    170.35 o 
  -8  -4  24      196.54      248.31    158.80 o 
  -6  -4  24       97.54      314.71    153.03 o 
  -4  -4  24      135.86      297.39    141.48 o 
  -2  -4  24       92.35      170.35    129.93 o 
   0  -4  24       11.36       98.17    138.59 o 
   2  -4  24      354.31      355.13    144.36 o 
   4  -4  24       65.26      -51.97    129.93 o 
   6  -4  24       72.52      103.94    129.93 o 
   8  -4  24       55.92       31.76    132.81 o 
  10  -4  24       92.40      -20.21    147.25 o 
  12  -4  24      174.76      111.45    139.34 o 
 -19  -3  24      650.90      363.80    248.31 o 
 -17  -3  24     1751.84     1651.52    262.74 o 
 -15  -3  24     1347.75     1224.20    225.21 o 
 -13  -3  24     1618.92     1634.20    216.55 o 
 -11  -3  24     2062.36     2200.10    230.98 o 
  -9  -3  24      152.70      158.80    132.81 o 
  -7  -3  24     3000.18     3141.99    349.36 o 
  -5  -3  24     6004.31     6018.89    247.44 o 
  -3  -3  24     4717.26     4474.20    155.14 o 
  -1  -3  24     4249.34     4146.31    176.69 o 
   1  -3  24     3760.72     3691.77    241.09 o 
   3  -3  24     1177.35     1434.46    171.79 o 
   5  -3  24      577.30      581.90     96.96 o 
   7  -3  24     1408.65     1086.99    117.38 o 
   9  -3  24      791.15      930.57    118.36 o 
  11  -3  24      143.67      267.33    109.10 o 
  13  -3  24      397.24      334.92    184.79 o 
  15  -3  24       26.67       86.62    202.11 o 
  17  -3  24      103.38     -179.01    222.32 o 
 -20  -2  24      214.74       28.87    251.19 o 
 -18  -2  24      405.74      418.65    228.09 o 
 -16  -2  24     1614.22     1642.86    236.76 o 
 -14  -2  24      240.39      190.15    126.19 o 
 -12  -2  24     1634.13     1663.02    114.96 o 
 -10  -2  24     5598.65     5712.52    364.42 o 
  -8  -2  24     5353.22     5599.35    167.14 o 
  -6  -2  24     5850.27     6091.10    195.83 o 
  -4  -2  24     6963.04     6661.71    217.01 o 
  -2  -2  24     1965.80     1892.04    117.31 o 
   0  -2  24      459.06      333.94     60.98 o 
   2  -2  24     1434.22     1419.68     73.06 o 
   4  -2  24      334.40      263.73     65.26 o 
   6  -2  24     4131.58     4069.39    156.73 o 
   8  -2  24     3199.12     3219.03    181.70 o 
  10  -2  24     3297.87     3091.49    198.04 o 
  12  -2  24     2217.51     2105.70    163.18 o 
  14  -2  24      658.14      611.23    128.43 o 
  16  -2  24      644.51      634.96    155.78 o 
  18  -2  24        9.05     -225.21    225.21 o 
 -19  -1  24      224.25      207.63    158.09 o 
 -17  -1  24       20.88       42.85    103.36 o 
 -15  -1  24      414.95      401.33     98.02 o 
 -13  -1  24     1535.08     1662.64    171.39 o 
 -11  -1  24     1142.16     1146.85    101.05 o 
  -9  -1  24     3300.75     3426.51    118.96 o 
  -7  -1  24     4812.91     4902.58    142.75 o 
  -5  -1  24     6116.46     5798.24    156.64 o 
  -3  -1  24    11960.09    11435.09    343.25 o 
  -1  -1  24     3460.40     3519.48    129.28 o 
   1  -1  24     2144.01     2082.41     96.11 o 
   3  -1  24      495.40      498.74     57.96 o 
   5  -1  24     1240.06     1206.32    120.44 o 
   7  -1  24      706.20      699.84     80.79 o 
   9  -1  24      558.90      719.88     85.01 o 
  11  -1  24     1928.89     1874.39    133.23 o 
  13  -1  24      729.83      861.39    114.46 o 
  15  -1  24     1850.17     1558.70    161.13 o 
  17  -1  24      923.61      825.75    168.20 o 
  19  -1  24        2.96     -172.51    172.51 o 
 -20   0  24     1949.12     1929.86    277.25 o 
 -18   0  24     1061.26      988.92    135.08 o 
 -16   0  24      102.81        7.06     94.51 o 
 -14   0  24        1.79      -18.46     85.54 o 
 -12   0  24      406.11      455.07     90.50 o 
 -10   0  24    10195.83    10055.99    311.60 o 
  -8   0  24     7278.94     7640.77    207.98 o 
  -6   0  24     1554.07     1455.48     67.77 o 
  -4   0  24    11106.03    10817.65    243.29 o 
  -2   0  24     4388.16     4245.38    126.84 o 
   0   0  24     1148.26     1196.79     89.74 o 
   2   0  24      945.39     1099.23     70.73 o 
   4   0  24      601.46      553.94     66.53 o 
   6   0  24     1027.98      850.84     91.44 o 
   8   0  24     3857.18     4085.48    162.76 o 
  10   0  24     3478.88     4130.01    173.03 o 
  12   0  24      156.07      179.42     86.56 o 
  14   0  24     2342.40     2783.55    219.86 o 
  16   0  24      970.24     1056.16    137.24 o 
  18   0  24       53.79      -94.11    150.42 o 
 -19   1  24      258.51      275.96    122.30 o 
 -17   1  24        1.48       78.07    109.97 o 
 -15   1  24      552.55      537.48    105.94 o 
 -13   1  24     1438.02     1355.62    128.97 o 
 -11   1  24     1209.66     1088.64     89.21 o 
  -9   1  24     3484.29     3594.34    131.18 o 
  -7   1  24     4869.30     4807.05    128.22 o 
  -5   1  24     5572.68     5304.95    138.77 o 
  -3   1  24    11473.71    11410.39    259.31 o 
  -1   1  24     2881.24     2918.02     92.78 o 
   1   1  24     1708.98     1690.47     80.40 o 
   3   1  24      388.50      460.39     58.71 o 
   5   1  24     1355.54     1361.16     88.89 o 
   7   1  24      919.21      946.02     83.92 o 
   9   1  24      528.74      603.40     90.45 o 
  11   1  24     1960.55     2048.26    126.86 o 
  13   1  24      846.05     1109.91    117.94 o 
  15   1  24     1608.12     1610.11    139.95 o 
  17   1  24      869.95     1095.71    167.75 o 
  19   1  24       12.55      117.96    144.72 o 
 -20   2  24      340.25      256.48    134.89 o 
 -18   2  24      189.43      111.75    118.18 o 
 -16   2  24     1539.08     1313.96    129.60 o 
 -14   2  24      197.38      202.84     83.88 o 
 -12   2  24     1384.34     1424.47     89.66 o 
 -10   2  24     5086.11     5094.06    158.88 o 
  -8   2  24     4896.05     5160.29    141.10 o 
  -6   2  24     5746.74     5579.82    146.44 o 
  -4   2  24     7449.76     6772.50    165.67 o 
  -2   2  24     2325.16     2246.12     82.89 o 
   0   2  24      530.23      565.66     44.64 o 
   2   2  24     1220.87     1301.85     56.07 o 
   4   2  24      475.91      534.66     54.36 o 
   6   2  24     4097.08     3983.71    161.44 o 
   8   2  24     2768.05     2776.65    127.08 o 
  10   2  24     3361.98     3319.41    161.76 o 
  12   2  24     2121.34     2094.74    161.28 o 
  14   2  24      640.07      625.15    114.09 o 
  16   2  24      672.53      668.16    199.68 o 
  18   2  24       35.66      182.32    145.54 o 
 -19   3  24      614.38      525.86    136.26 o 
 -17   3  24     1671.05     1621.78    145.93 o 
 -15   3  24      894.22      928.87    107.99 o 
 -13   3  24     1014.79     1051.58     87.93 o 
 -11   3  24     2115.65     2110.86     96.61 o 
  -9   3  24      213.50      243.83     53.85 o 
  -7   3  24     4098.78     3859.92    115.28 o 
  -5   3  24     6768.99     6991.03    169.38 o 
  -3   3  24     5809.06     5686.57    139.29 o 
  -1   3  24     4444.14     4343.18    123.52 o 
   1   3  24     3995.59     3636.48    115.77 o 
   3   3  24     1643.22     1917.58     81.49 o 
   5   3  24      510.17      537.00     73.19 o 
   7   3  24     1680.08     1477.76    106.10 o 
   9   3  24      733.80      629.69     84.33 o 
  11   3  24       71.19      119.25     98.25 o 
  13   3  24      594.89      734.72    111.69 o 
  15   3  24       13.36       82.35    118.02 o 
  17   3  24        3.79       42.41    174.43 o 
 -16   4  24      286.89      280.40    103.94 o 
 -14   4  24      594.40      665.01     81.87 o 
 -12   4  24      161.64      124.46     78.07 o 
 -10   4  24      257.48      221.69     61.80 o 
  -8   4  24      120.97       92.21     58.55 o 
  -6   4  24       92.89      158.76     55.35 o 
  -4   4  24      118.57      259.60     56.25 o 
  -2   4  24       43.27        5.08     54.43 o 
   0   4  24       26.04       66.59     49.36 o 
   2   4  24      462.40      560.10     58.84 o 
   4   4  24      108.57      157.01     56.08 o 
   6   4  24      100.44      134.24     90.20 o 
   8   4  24      104.93       95.04     81.92 o 
  10   4  24      145.86      158.76    106.18 o 
  12   4  24      126.39      130.71    114.05 o 
  14   4  24       86.08       71.49    120.06 o 
  16   4  24       88.03      136.77    164.20 o 
 -15   5  24      479.73      416.83    112.04 o 
 -13   5  24      701.35      552.08     78.97 o 
 -11   5  24       93.50       22.65     69.37 o 
  -9   5  24      317.01      247.87     66.20 o 
  -7   5  24     1030.39     1098.97     73.77 o 
  -5   5  24       95.69       55.47     61.72 o 
  -3   5  24       80.57      102.09     61.47 o 
  -1   5  24      126.78       55.39     62.14 o 
   1   5  24       24.87      145.70     67.52 o 
   3   5  24      130.76      174.53     62.82 o 
   5   5  24     1367.44     1351.13     97.51 o 
   7   5  24      784.55      811.64    111.24 o 
   9   5  24      422.49      415.03     98.52 o 
  11   5  24      414.68      343.99    120.10 o 
  13   5  24        2.66      -62.96    136.19 o 
 -12   6  24       42.28      -94.07     94.07 o 
 -10   6  24       26.97        7.47     81.97 o 
  -8   6  24     1146.56     1073.66     80.11 o 
  -6   6  24      748.13      743.55     76.39 o 
  -4   6  24       18.75      -66.13     66.13 o 
  -2   6  24      900.24      873.35     77.40 o 
   0   6  24     1269.95     1374.07     99.30 o 
   2   6  24        1.80       74.98     75.43 o 
   4   6  24     1548.64     1691.11    111.64 o 
   6   6  24      251.15      262.04    110.97 o 
   8   6  24       57.19       64.82     96.08 o 
  10   6  24      586.24      660.54    131.78 o 
  -5   7  24       53.08       54.88    100.86 o 
  -3   7  24        7.80       44.75    137.94 o 
  -1   7  24       93.77       33.91     96.97 o 
   1   7  24        7.01      172.07    108.39 o 
   3   7  24       41.97      165.48    149.19 o 
  -1  -7  25       22.74      101.05    297.39 o 
   1  -7  25       91.98      -14.44    291.61 o 
   2  -6  25      203.80      -63.52    265.63 o 
   4  -6  25      175.35        0.00    274.29 o 
   6  -6  25      303.83      320.49    285.84 o 
   8  -6  25      196.32       11.55    282.95 o 
 -13  -5  25       95.52       40.42    233.87 o 
 -11  -5  25      219.10      228.09    199.22 o 
  -9  -5  25       61.09      -11.55    193.45 o 
  -7  -5  25      331.75      285.84    179.01 o 
   9  -5  25       10.65      -28.87    282.95 o 
  11  -5  25      150.35       72.18    262.74 o 
  13  -5  25      119.82      158.80    311.83 o 
 -16  -4  25      965.65      828.65    245.42 o 
 -14  -4  25      188.63      300.28    216.55 o 
 -12  -4  25      293.09      320.49    199.22 o 
 -10  -4  25      124.49      -43.31    176.12 o 
  -8  -4  25      130.28       92.39    158.80 o 
  -6  -4  25     1939.56     2168.34    230.98 o 
  -4  -4  25     2346.62     2009.54    225.21 o 
  -2  -4  25       66.53      207.88    135.70 o 
   0  -4  25     3074.86     3427.20    282.95 o 
   2  -4  25     3229.62     3196.21    294.50 o 
   4  -4  25      274.62      332.04    135.70 o 
  12  -4  25      467.35      381.12    274.29 o 
  14  -4  25       91.34      -86.62    259.85 o 
 -17  -3  25      111.84       89.51    228.09 o 
 -15  -3  25      415.31      340.70    181.90 o 
 -13  -3  25     1845.21     1833.42    239.64 o 
 -11  -3  25      202.06      447.53    184.79 o 
  -9  -3  25     1234.84     1117.38    173.24 o 
  -7  -3  25      469.37      435.98    158.80 o 
  -5  -3  25       68.52       83.91     81.05 o 
  -3  -3  25      773.48      779.70     75.81 o 
  -1  -3  25      166.27      109.63     68.71 o 
   1  -3  25      382.47      469.00    119.82 o 
   3  -3  25      720.09      859.67    104.77 o 
   5  -3  25      805.17      737.71    108.87 o 
   7  -3  25      657.26      688.09    107.05 o 
   9  -3  25     1583.58     1363.27    135.76 o 
  11  -3  25      408.52      478.69    116.16 o 
  13  -3  25      272.56       72.18    181.90 o 
  15  -3  25      200.83      176.12    202.11 o 
  17  -3  25       36.08      -14.44    230.98 o 
 -18  -2  25      394.31      311.83    228.09 o 
 -16  -2  25     1573.68     1573.57    245.42 o 
 -14  -2  25      767.63      803.42    155.37 o 
 -12  -2  25      279.80      403.27     90.41 o 
 -10  -2  25      915.38     1048.59    102.61 o 
  -8  -2  25     4311.11     4298.54    163.36 o 
  -6  -2  25      467.83      492.80     71.81 o 
  -4  -2  25     5052.99     5221.59    248.04 o 
  -2  -2  25     2936.01     2852.16    145.16 o 
   0  -2  25     1457.62     1382.97     81.59 o 
   2  -2  25     3582.13     3117.69    116.19 o 
   4  -2  25      420.47      387.35     71.56 o 
   6  -2  25     1457.48     1267.14    120.46 o 
   8  -2  25     1173.58     1210.02    124.49 o 
  10  -2  25     1879.46     2004.91    160.18 o 
  12  -2  25      471.82      402.14    127.29 o 
  14  -2  25      732.06      740.94    155.00 o 
  16  -2  25      883.29      833.17    162.22 o 
  18  -2  25      485.46      392.67    248.31 o 
 -19  -1  25      421.39      530.49    186.20 o 
 -17  -1  25      977.69      989.01    235.31 o 
 -15  -1  25      142.04      177.63     98.23 o 
 -13  -1  25     2007.48     2214.57    171.49 o 
 -11  -1  25     6443.28     6794.08    248.39 o 
  -9  -1  25     6306.06     6229.97    174.18 o 
  -7  -1  25     2432.67     2697.95     93.42 o 
  -5  -1  25    12726.22    12446.16    293.15 o 
  -3  -1  25     3312.65     3389.38    138.44 o 
  -1  -1  25     2042.34     2189.19    113.48 o 
   1  -1  25       72.19      159.47     60.43 o 
   3  -1  25     4724.31     4749.70    159.65 o 
   5  -1  25     4588.73     4390.82    176.35 o 
   7  -1  25     7105.74     7119.81    235.83 o 
   9  -1  25      822.43      889.45     89.40 o 
  11  -1  25     2090.15     1999.15    132.91 o 
  13  -1  25     3663.12     3425.47    225.42 o 
  15  -1  25       26.28        9.57    131.95 o 
  17  -1  25      574.40      545.70    169.45 o 
 -20   0  25      119.09      182.81    127.33 o 
 -18   0  25        0.97     -106.12    106.12 o 
 -16   0  25      227.83      246.66    106.70 o 
 -14   0  25      229.60      442.95    101.27 o 
 -12   0  25     1020.61      969.49     98.65 o 
 -10   0  25     2648.98     2796.88    133.88 o 
  -8   0  25      237.56      263.22     51.79 o 
  -6   0  25     1852.20     1806.98     83.54 o 
  -4   0  25     2132.54     2023.75     87.01 o 
  -2   0  25      427.88      440.78     62.44 o 
   0   0  25      275.35      296.02     65.51 o 
   2   0  25      103.55      222.14     66.59 o 
   4   0  25      135.28       82.30     66.73 o 
   6   0  25      587.18      583.67     71.14 o 
   8   0  25     3277.39     3569.80    158.49 o 
  10   0  25       12.42       20.63     82.20 o 
  12   0  25     1680.09     1647.73    135.00 o 
  14   0  25     1327.65     1261.67    129.40 o 
  16   0  25       29.85      -98.41    120.36 o 
  18   0  25       40.87     -154.52    154.52 o 
 -19   1  25      409.63      531.98    130.79 o 
 -17   1  25      804.31      906.62    129.30 o 
 -15   1  25      136.56      125.85    103.49 o 
 -13   1  25     1607.96     1788.21    130.18 o 
 -11   1  25     5764.60     5972.19    217.49 o 
  -9   1  25     5792.91     5737.74    175.88 o 
  -7   1  25     1818.43     1967.17     81.78 o 
  -5   1  25    10571.83    10519.05    258.20 o 
  -3   1  25     3481.97     3467.60    102.66 o 
  -1   1  25     2394.14     2531.02     96.80 o 
   1   1  25       36.95       10.28     36.40 o 
   3   1  25     4366.85     4663.82    176.15 o 
   5   1  25     5789.98     5784.74    188.16 o 
   7   1  25     6930.54     6847.62    209.54 o 
   9   1  25      604.03      785.25     96.92 o 
  11   1  25     2410.38     2205.45    172.95 o 
  13   1  25     3025.62     3137.83    166.91 o 
  15   1  25       65.18       22.42    121.86 o 
  17   1  25      531.48      478.32    141.75 o 
 -18   2  25      413.41      634.35    129.70 o 
 -16   2  25     1609.63     1640.13    133.25 o 
 -14   2  25      795.89      829.15    117.01 o 
 -12   2  25      183.16      143.04     85.12 o 
 -10   2  25      979.23     1063.07     80.52 o 
  -8   2  25     4908.74     4757.55    128.07 o 
  -6   2  25      777.89      714.38     54.69 o 
  -4   2  25     4639.61     4530.26    129.04 o 
  -2   2  25     3345.89     3401.59     99.70 o 
   0   2  25     1126.40     1113.58     67.75 o 
   2   2  25     3187.70     3258.80    115.97 o 
   4   2  25      669.33      660.84     77.70 o 
   6   2  25     1679.38     1750.46    107.62 o 
   8   2  25     1069.91     1065.90     89.43 o 
  10   2  25     1999.35     2228.72    132.76 o 
  12   2  25      541.20      578.19    114.82 o 
  14   2  25      732.10     1027.39    146.28 o 
  16   2  25      833.35      934.87    149.55 o 
  18   2  25      517.50      372.78    154.48 o 
 -17   3  25       51.98       79.30    127.58 o 
 -15   3  25      434.16      367.66    114.07 o 
 -13   3  25     1688.98     1744.90    101.86 o 
 -11   3  25      312.51      207.81     72.52 o 
  -9   3  25     1310.38     1239.21     70.78 o 
  -7   3  25      417.35      512.66     58.38 o 
  -5   3  25       78.35      109.19     49.95 o 
  -3   3  25      720.91      735.17     59.46 o 
  -1   3  25      151.17      195.89     52.41 o 
   1   3  25      318.28      450.72     60.28 o 
   3   3  25      758.43      800.66     67.59 o 
   5   3  25      777.85      787.25     92.65 o 
   7   3  25      658.44      604.65     96.67 o 
   9   3  25     1543.69     1378.62    104.38 o 
  11   3  25      322.81      354.25    102.91 o 
  13   3  25      327.12      328.80    117.80 o 
  15   3  25      145.68      164.80    123.89 o 
  17   3  25       40.61        9.06    168.19 o 
 -16   4  25     1091.63     1147.82    257.61 o 
 -14   4  25       45.55       13.23     85.11 o 
 -12   4  25      254.61      191.62     68.72 o 
 -10   4  25      294.18      244.45     64.75 o 
  -8   4  25      202.74       88.90     59.17 o 
  -6   4  25     1840.78     2035.24     91.06 o 
  -4   4  25     2882.68     2667.35    101.36 o 
  -2   4  25      131.23      196.95     58.63 o 
   0   4  25     3445.47     3319.40    122.87 o 
   2   4  25     3947.97     3857.80    138.83 o 
   4   4  25      370.66      490.81     78.99 o 
   6   4  25     2773.22     2678.80    151.24 o 
   8   4  25     3153.62     3137.80    146.48 o 
  10   4  25      187.75      214.53    109.81 o 
  12   4  25      562.28      420.51    121.38 o 
  14   4  25      122.49      124.96    125.58 o 
 -13   5  25       73.36      -20.06     75.19 o 
 -11   5  25      154.48       10.54     70.91 o 
  -9   5  25      114.56      117.32     69.45 o 
  -7   5  25      463.69      476.38     69.94 o 
  -5   5  25      594.41      581.72     70.91 o 
  -3   5  25     1040.86      981.34     75.06 o 
  -1   5  25     1196.65     1144.83     74.93 o 
   1   5  25     1314.13     1435.14    125.70 o 
   3   5  25      333.17      424.67     75.84 o 
   5   5  25      236.54      174.99     97.14 o 
   7   5  25       40.03       27.81    101.49 o 
   9   5  25        8.97      -96.76     96.76 o 
  11   5  25      107.89      283.38    125.48 o 
  13   5  25      146.42      247.86    145.86 o 
 -10   6  25       63.87      -21.08     98.65 o 
  -8   6  25      478.42      499.61     78.63 o 
  -6   6  25       46.78       91.64     71.25 o 
  -4   6  25       34.81      -39.27     69.47 o 
  -2   6  25       19.62      107.51     71.54 o 
   0   6  25      175.03      297.40     87.20 o 
   2   6  25      243.06      380.87     81.22 o 
   4   6  25      177.95      266.67     99.35 o 
   6   6  25      241.32      234.19    121.48 o 
   8   6  25      165.24      155.23    102.78 o 
  -3   7  25      553.34      802.15    187.80 o 
  -1   7  25       59.70       61.20    142.29 o 
   1   7  25      119.35      235.66    123.47 o 
   2  -6  26      667.02       23.10    280.07 o 
   4  -6  26     1990.45     1449.41    332.04 o 
   6  -6  26      178.46      202.11    291.61 o 
   8  -6  26      279.26      392.67    320.49 o 
 -13  -5  26       13.00      -75.07    222.32 o 
  -9  -5  26      232.43      153.03    193.45 o 
   9  -5  26      435.47      155.91    271.40 o 
  11  -5  26       60.38       89.51    297.39 o 
 -16  -4  26       91.10       46.20    236.76 o 
 -14  -4  26      247.88      -25.99    213.66 o 
 -12  -4  26       41.42      -95.28    193.45 o 
 -10  -4  26     1275.91     1215.54    213.66 o 
  -8  -4  26      620.96      672.74    187.67 o 
  -6  -4  26      900.90     1100.05    187.67 o 
  -4  -4  26      236.57      262.74    155.91 o 
  -2  -4  26      519.94      502.39    150.14 o 
   0  -4  26     1337.33     1154.91    173.24 o 
   2  -4  26      393.05      415.77    147.25 o 
   4  -4  26      851.28      785.34    153.03 o 
  12  -4  26       69.76      -31.76    239.64 o 
 -17  -3  26      995.32      897.94    256.97 o 
 -15  -3  26     1411.71     1322.37    242.53 o 
 -13  -3  26     1075.35     1082.73    222.32 o 
 -11  -3  26     2580.42     2514.82    256.97 o 
  -9  -3  26     1140.16     1157.80    170.35 o 
  -7  -3  26      653.13      779.56    153.03 o 
  -5  -3  26      250.04      248.81     98.17 o 
  -3  -3  26       56.34      110.38     66.47 o 
  -1  -3  26      748.46      769.05     86.87 o 
   1  -3  26     4572.99     4242.06    234.36 o 
   3  -3  26     3118.42     2966.79    238.20 o 
   5  -3  26      155.05       50.08     97.42 o 
   7  -3  26     4945.71     5107.84    265.32 o 
   9  -3  26     3727.28     3465.09    210.17 o 
  11  -3  26      766.12      739.66    133.71 o 
  13  -3  26     3483.48     3230.86    358.02 o 
  15  -3  26      108.37     -124.15    207.88 o 
 -18  -2  26       21.84      -66.41    230.98 o 
 -16  -2  26      386.24      101.05    184.79 o 
 -14  -2  26      322.63      326.98    150.86 o 
 -12  -2  26     1147.11     1485.48    267.07 o 
 -10  -2  26      757.58     1018.56    102.45 o 
  -8  -2  26       40.96      122.81     77.02 o 
  -6  -2  26       79.75       92.92    107.52 o 
  -4  -2  26     1797.49     1861.55    116.55 o 
  -2  -2  26      802.14      900.47     86.82 o 
   0  -2  26     1124.66     1115.86     80.06 o 
   2  -2  26     1085.19      966.48     78.86 o 
   4  -2  26     1104.29     1168.16    106.06 o 
   6  -2  26     2369.46     2041.32    151.08 o 
   8  -2  26      613.56      564.59    117.27 o 
  10  -2  26     1360.07     1329.21    144.95 o 
  12  -2  26      254.84      135.43    128.18 o 
  14  -2  26      141.75       14.11    135.48 o 
  16  -2  26       57.43       -2.89    230.98 o 
 -19  -1  26        6.96       56.10    181.28 o 
 -17  -1  26       51.58      217.54    165.26 o 
 -15  -1  26      115.74       81.31    123.29 o 
 -13  -1  26     1472.27     1458.49    122.50 o 
 -11  -1  26     2318.15     2592.91    154.99 o 
  -9  -1  26     1887.62     2056.14     93.81 o 
  -7  -1  26     3092.44     3100.26    123.17 o 
  -5  -1  26     1943.03     1796.75     82.48 o 
  -3  -1  26      995.72     1033.55     80.84 o 
  -1  -1  26      939.98      842.93     74.11 o 
   1  -1  26     1384.35     1356.99     87.43 o 
   3  -1  26     2069.18     2074.76     97.08 o 
   5  -1  26      341.28      467.38     71.06 o 
   7  -1  26      120.99      152.39     74.69 o 
   9  -1  26     1100.65     1235.25    110.16 o 
  11  -1  26      891.90      921.17    111.19 o 
  13  -1  26      311.74      143.47    137.71 o 
  15  -1  26      301.77       94.26    138.65 o 
  17  -1  26      109.57      -22.80    166.38 o 
 -20   0  26     2997.35     3291.27    262.78 o 
 -18   0  26      405.99      327.41    152.85 o 
 -16   0  26       41.59       40.55    106.77 o 
 -14   0  26     6342.96     6488.90    293.71 o 
 -12   0  26     6072.24     6281.79    253.03 o 
 -10   0  26      483.50      483.56     70.76 o 
  -8   0  26     1004.76     1073.80     69.29 o 
  -6   0  26     3470.97     3446.55    116.69 o 
  -4   0  26     2668.89     2487.57     98.33 o 
  -2   0  26        6.60        5.11     60.37 o 
   0   0  26      225.21      320.67     63.19 o 
   2   0  26      546.89      669.28     76.90 o 
   4   0  26      208.37      211.05     73.22 o 
   6   0  26     6411.50     6820.06    229.86 o 
   8   0  26      151.65      186.83     85.57 o 
  10   0  26     4382.83     4541.16    186.42 o 
  12   0  26     2718.36     2767.54    169.72 o 
  14   0  26        1.33       14.84    117.65 o 
  16   0  26     1547.31     1442.24    190.22 o 
  18   0  26        0.14     -137.20    173.50 o 
 -19   1  26       22.79      -27.14    126.29 o 
 -17   1  26       77.10       21.16    116.79 o 
 -15   1  26      194.96      317.62    109.25 o 
 -13   1  26     1771.32     1641.46    112.92 o 
 -11   1  26     2530.95     2527.58    135.02 o 
  -9   1  26     2202.73     2397.49    102.43 o 
  -7   1  26     3641.52     3348.00    116.07 o 
  -5   1  26     1903.74     1921.85     81.95 o 
  -3   1  26     1136.24     1174.45     60.05 o 
  -1   1  26     1004.34      966.92     68.94 o 
   1   1  26     1253.22     1206.77     89.43 o 
   3   1  26     1936.19     2077.05    115.38 o 
   5   1  26      148.84      237.51     75.47 o 
   7   1  26      186.40      230.57     79.44 o 
   9   1  26     1145.55     1346.11    115.85 o 
  11   1  26      883.47     1032.66    111.81 o 
  13   1  26      234.51      385.59    109.34 o 
  15   1  26      307.23      264.16    132.51 o 
  17   1  26      152.06       29.02    138.40 o 
 -18   2  26        2.32      -26.22    118.25 o 
 -16   2  26      551.39      575.31    121.96 o 
 -14   2  26      457.14      529.64     97.36 o 
 -12   2  26      869.35     1110.85    105.42 o 
 -10   2  26      507.72      593.70     77.09 o 
  -8   2  26        2.37      -39.78     50.78 o 
  -6   2  26       23.12       -5.65     48.89 o 
  -4   2  26     1610.50     1743.77     96.82 o 
  -2   2  26      979.60     1058.42     60.88 o 
   0   2  26     1413.81     1497.92     79.28 o 
   2   2  26     1545.58     1484.41    105.77 o 
   4   2  26     1613.22     1691.45    154.19 o 
   6   2  26     2413.39     2262.86    128.58 o 
   8   2  26      938.46      934.09     86.90 o 
  10   2  26     1308.43     1362.74    119.62 o 
  12   2  26      131.31      186.06    106.61 o 
  14   2  26      174.90      131.35    116.08 o 
  16   2  26       23.10      -28.38    144.88 o 
 -17   3  26     1064.89     1133.38    141.52 o 
 -15   3  26     1543.16     1650.71    145.82 o 
 -13   3  26      961.06      966.12    109.67 o 
 -11   3  26     2137.70     2345.02    104.54 o 
  -9   3  26      563.03      596.51     61.60 o 
  -7   3  26      465.05      504.02     59.37 o 
  -5   3  26      259.76      243.05     55.91 o 
  -3   3  26       18.13        1.43     52.60 o 
  -1   3  26      635.56      795.09     62.58 o 
   1   3  26     5352.21     5362.08    160.38 o 
   3   3  26     3139.47     3085.51    132.05 o 
   5   3  26      116.16      113.05     88.37 o 
   7   3  26     5144.15     5623.63    214.59 o 
   9   3  26     3438.04     3190.95    158.27 o 
  11   3  26      759.21      747.37    113.14 o 
  13   3  26     3239.26     3428.84    193.15 o 
  15   3  26      151.12      157.13    127.83 o 
 -16   4  26      107.67      194.59    131.01 o 
 -14   4  26      226.77      159.10    109.57 o 
 -12   4  26       67.90      -19.40     73.71 o 
 -10   4  26     1235.81     1040.58     77.67 o 
  -8   4  26      540.10      553.08     67.95 o 
  -6   4  26      767.95      853.61     68.60 o 
  -4   4  26      246.87      264.18     62.59 o 
  -2   4  26      475.32      559.75     64.32 o 
   0   4  26     1202.41     1163.77     73.14 o 
   2   4  26      447.47      446.36     69.98 o 
   4   4  26      879.99      685.52    103.53 o 
   6   4  26      267.69      397.12    100.89 o 
   8   4  26      475.15      508.86     95.93 o 
  10   4  26      288.29      118.89    113.01 o 
  12   4  26       62.37       22.98    117.70 o 
  14   4  26      235.08      293.57    133.90 o 
 -13   5  26        8.39      -92.89     92.89 o 
 -11   5  26      119.34      -65.75     82.26 o 
  -9   5  26      262.49      271.05     73.24 o 
  -7   5  26      239.43      274.88     70.04 o 
  -5   5  26      221.31      213.16     69.97 o 
  -3   5  26      126.25      117.00     67.62 o 
  -1   5  26     1484.51     1372.27     81.36 o 
   1   5  26     1254.57     1405.64     89.81 o 
   3   5  26      748.74      743.59     90.58 o 
   5   5  26      504.96      446.28    105.83 o 
   7   5  26      396.25      518.21    115.62 o 
   9   5  26      423.20      271.30    103.00 o 
  11   5  26       36.46      -77.77    125.99 o 
 -10   6  26      588.21      472.18     90.02 o 
  -8   6  26      288.18      280.24     84.48 o 
  -6   6  26     1591.28     1340.72     88.48 o 
  -4   6  26      173.25      187.00     79.06 o 
  -2   6  26     2713.51     2517.58    177.11 o 
   0   6  26      332.13      397.65     81.57 o 
   2   6  26      714.38      594.93     95.72 o 
   4   6  26     1926.13     1765.57    137.96 o 
   6   6  26      176.56      184.37    130.27 o 
   8   6  26      183.17      228.44    112.49 o 
   4  -6  27      273.47      184.79    308.94 o 
   6  -6  27       69.94       23.10    297.39 o 
   9  -5  27       18.33     -176.12    265.63 o 
  11  -5  27       68.44      -11.55    308.94 o 
 -16  -4  27      168.16      245.42    248.31 o 
 -14  -4  27       64.26       23.10    225.21 o 
 -12  -4  27     1976.35     1957.57    262.74 o 
 -10  -4  27      190.15      106.83    187.67 o 
  -8  -4  27     1065.97      958.58    199.22 o 
  -6  -4  27     1411.45     1244.42    199.22 o 
  -4  -4  27      527.96      571.68    167.46 o 
  -2  -4  27     1204.22     1426.31    187.67 o 
   0  -4  27     3995.23     4151.90    308.94 o 
   2  -4  27     3064.56     2919.04    262.74 o 
   4  -4  27      879.63      909.49    161.69 o 
  12  -4  27     1633.72     1273.29    317.60 o 
  14  -4  27      104.55      -14.44    280.07 o 
 -17  -3  27      115.07       14.44    233.87 o 
 -15  -3  27      578.96      551.47    228.09 o 
 -13  -3  27      279.50      268.52    210.77 o 
 -11  -3  27      342.75      245.42    190.56 o 
  -9  -3  27      719.92      614.99    184.79 o 
  -7  -3  27      192.11      265.63    167.46 o 
  -5  -3  27      123.20      103.94    132.81 o 
  -3  -3  27      441.10      533.56    107.39 o 
  -1  -3  27      756.36      652.51     87.79 o 
   1  -3  27      700.72      770.14    109.74 o 
   3  -3  27     1083.05     1051.80    115.01 o 
   5  -3  27      682.17      671.84    112.64 o 
   7  -3  27     1462.57     1480.12    140.69 o 
   9  -3  27      244.80      197.66    115.34 o 
  11  -3  27      226.52      360.82    134.56 o 
  13  -3  27      174.26     -121.27    205.00 o 
  15  -3  27       97.14      121.27    219.43 o 
 -18  -2  27       68.42       14.44    245.42 o 
 -16  -2  27     1095.28     1201.11    242.53 o 
 -14  -2  27      383.24      407.11    181.90 o 
 -12  -2  27     3311.67     3872.17    245.80 o 
 -10  -2  27     7716.93     8119.98    295.02 o 
  -8  -2  27     2063.23     1882.45    138.84 o 
  -6  -2  27      832.68      911.26     91.27 o 
  -4  -2  27     3002.70     2977.21    180.24 o 
  -2  -2  27      354.52      229.59    107.85 o 
   0  -2  27       49.95       36.92     65.12 o 
   2  -2  27     1630.44     1540.47     91.53 o 
   4  -2  27     1526.76     1540.99    127.49 o 
   6  -2  27      817.75      814.89    117.94 o 
   8  -2  27      506.98      403.90    119.42 o 
  10  -2  27      389.11      380.89    127.49 o 
  12  -2  27      103.96       67.70    177.57 o 
  14  -2  27      107.00       33.21    202.11 o 
  16  -2  27      209.00       89.51    236.76 o 
 -19  -1  27      318.57      233.87    245.42 o 
 -17  -1  27      941.84     1059.44    243.97 o 
 -15  -1  27     2060.91     2241.15    157.06 o 
 -13  -1  27     1589.54     1733.44    126.20 o 
 -11  -1  27      437.20      451.18     68.87 o 
  -9  -1  27     1051.17     1055.07     74.17 o 
  -7  -1  27     1920.90     1993.34    105.44 o 
  -5  -1  27     1161.23     1172.14     73.76 o 
  -3  -1  27     1817.78     1929.45    104.04 o 
  -1  -1  27     3464.47     3410.28    141.79 o 
   1  -1  27     6686.52     6925.04    224.40 o 
   3  -1  27     4312.54     4451.34    159.81 o 
   5  -1  27     4641.67     4768.94    193.62 o 
   7  -1  27      352.38      430.03     85.82 o 
   9  -1  27     4583.06     4638.25    220.61 o 
  11  -1  27     2170.00     2132.32    178.56 o 
  13  -1  27      121.19       70.17    140.83 o 
  15  -1  27      833.75      643.43    165.03 o 
  17  -1  27       36.45     -196.33    196.33 o 
 -18   0  27        0.43      -71.06    119.38 o 
 -16   0  27      119.60      141.82    111.89 o 
 -14   0  27      149.93      330.98    106.97 o 
 -12   0  27      306.28      465.54     94.74 o 
 -10   0  27       14.45       37.58     66.49 o 
  -8   0  27     1050.10      979.45     70.65 o 
  -6   0  27      566.64      495.32     60.00 o 
  -4   0  27       50.04      -52.66     52.66 o 
  -2   0  27       21.26      -39.79     63.82 o 
   0   0  27        7.75       34.63     67.95 o 
   2   0  27      108.48      147.61     72.01 o 
   4   0  27     3234.00     3381.96    146.64 o 
   6   0  27      141.71      287.41     70.91 o 
   8   0  27      248.00      265.13     87.29 o 
  10   0  27     1091.11     1228.61    112.25 o 
  12   0  27      308.73      314.48    105.14 o 
  14   0  27        1.00     -119.39    120.38 o 
  16   0  27       84.15      -64.59    152.44 o 
 -19   1  27      335.57      292.44    135.54 o 
 -17   1  27     1074.23      929.83    135.96 o 
 -15   1  27     2455.83     2512.93    197.12 o 
 -13   1  27     1525.56     1682.44    120.89 o 
 -11   1  27      345.60      402.05    100.42 o 
  -9   1  27     1358.83     1449.74     81.68 o 
  -7   1  27     1310.74     1271.65     77.46 o 
  -5   1  27      776.84      742.99     68.15 o 
  -3   1  27     2003.93     2037.89     94.23 o 
  -1   1  27     3574.13     3676.82    150.57 o 
   1   1  27     6253.96     6437.76    277.80 o 
   3   1  27     5370.36     5695.39    190.21 o 
   5   1  27     6250.89     6179.26    226.65 o 
   7   1  27      243.20      116.06     77.33 o 
   9   1  27     5237.26     5348.43    206.67 o 
  11   1  27     2317.41     2203.95    136.98 o 
  13   1  27      185.63      280.20    125.83 o 
  15   1  27      846.50      783.72    148.83 o 
  17   1  27       67.22      -54.54    141.85 o 
 -18   2  27       97.21      160.14    132.78 o 
 -16   2  27      954.12     1002.50    135.14 o 
 -14   2  27      527.74      598.01    108.04 o 
 -12   2  27     3088.13     3139.63    159.72 o 
 -10   2  27     7377.68     7551.66    224.47 o 
  -8   2  27     2290.62     2161.72     97.85 o 
  -6   2  27      970.48      927.68     68.95 o 
  -4   2  27     3178.65     3266.24    107.41 o 
  -2   2  27      645.98      586.67     55.39 o 
   0   2  27      150.27      255.09     64.46 o 
   2   2  27     1391.88     1634.17    106.17 o 
   4   2  27     1698.35     1695.77    104.60 o 
   6   2  27      387.67      554.48     95.20 o 
   8   2  27      452.35      471.38     87.58 o 
  10   2  27      611.52      589.80    109.48 o 
  12   2  27       94.19      126.05    109.82 o 
  14   2  27       84.87       81.04    120.39 o 
  16   2  27      128.47       19.40    145.82 o 
 -17   3  27      136.72      168.72    122.18 o 
 -15   3  27      594.84      598.64    128.33 o 
 -13   3  27      181.24      151.57     98.96 o 
 -11   3  27      411.06      415.82     83.24 o 
  -9   3  27      668.35      610.28     65.23 o 
  -7   3  27      207.06      207.30     59.53 o 
  -5   3  27      133.49      119.34     57.68 o 
  -3   3  27      538.04      566.49     61.96 o 
  -1   3  27      804.18      919.28     64.69 o 
   1   3  27      786.10      925.03     97.41 o 
   3   3  27     1125.79     1110.00    115.44 o 
   5   3  27      720.09      636.46    122.94 o 
   7   3  27     1598.32     1636.36    118.55 o 
   9   3  27      250.30      235.65     89.45 o 
  11   3  27      259.12      283.15    114.61 o 
  13   3  27      186.21      206.24    130.86 o 
  15   3  27      133.16      291.44    134.82 o 
 -16   4  27      147.77      262.35    135.81 o 
 -14   4  27       59.60       72.55     92.65 o 
 -12   4  27     2166.59     1952.11    116.75 o 
 -10   4  27      117.81       38.35     67.05 o 
  -8   4  27      772.03      726.43     74.70 o 
  -6   4  27     1335.11     1227.81     76.18 o 
  -4   4  27      561.37      618.85     68.62 o 
  -2   4  27      820.09      845.62     71.06 o 
   0   4  27     3740.39     3984.27    130.20 o 
   2   4  27     2796.49     2900.83    136.96 o 
   4   4  27      783.35      884.34    123.18 o 
   6   4  27     2333.79     2415.55    169.10 o 
   8   4  27     1548.52     1463.54    120.37 o 
  10   4  27      636.96      773.66    149.01 o 
  12   4  27     1297.96     1426.87    182.95 o 
  14   4  27      118.59      318.61    156.85 o 
 -13   5  27      155.44      -57.86     96.74 o 
 -11   5  27      120.40      -54.46     75.24 o 
  -9   5  27      774.34      721.12     79.29 o 
  -7   5  27       13.09       13.09     69.27 o 
  -5   5  27       98.17      163.64     70.95 o 
  -3   5  27        8.92       15.62     70.14 o 
  -1   5  27      254.81      203.04     70.29 o 
   1   5  27      286.42      346.89     87.96 o 
   3   5  27      471.42      291.09    104.88 o 
   5   5  27      390.60      462.79    109.87 o 
   7   5  27      133.77      126.23    109.29 o 
   9   5  27        7.50      -17.34    102.21 o 
  11   5  27       55.12       15.05    155.29 o 
  -8   6  27       83.09       57.39     86.91 o 
  -6   6  27      485.43      417.88     85.52 o 
  -4   6  27      133.57      257.40     84.09 o 
  -2   6  27      458.04      350.72     82.74 o 
   0   6  27       69.13      129.68     86.25 o 
   2   6  27      127.48      200.79    108.81 o 
   4   6  27      279.81      306.37    115.78 o 
   6   6  27       73.48       15.86    142.21 o 
   4  -6  28      684.85     -129.93    306.05 o 
   6  -6  28      420.49      386.89    311.83 o 
   9  -5  28      163.00      -72.18    277.18 o 
 -14  -4  28       93.65       57.75    228.09 o 
 -12  -4  28       60.63      -31.76    213.66 o 
 -10  -4  28      136.50      124.15    193.45 o 
  -8  -4  28      526.22      332.04    187.67 o 
  -6  -4  28      312.99      317.60    176.12 o 
  -4  -4  28      416.67      612.10    167.46 o 
  -2  -4  28      546.12      718.93    170.35 o 
   0  -4  28       58.52      404.22    158.80 o 
   2  -4  28       21.62      259.85    164.57 o 
   4  -4  28      341.71      300.28    167.46 o 
  12  -4  28      113.70     -190.56    277.18 o 
 -17  -3  28      182.06      -31.76    242.53 o 
 -15  -3  28      504.97      453.30    236.76 o 
 -13  -3  28     1293.59     1377.23    242.53 o 
 -11  -3  28     3017.42     2953.68    317.60 o 
  -9  -3  28     3439.07     3603.32    311.83 o 
  -7  -3  28     2763.38     2361.79    254.08 o 
  -5  -3  28      319.95      109.72    164.57 o 
  -3  -3  28      933.43     1029.74     86.95 o 
  -1  -3  28      229.49      251.40     74.01 o 
   1  -3  28     1154.79     1251.37    123.20 o 
   3  -3  28        3.99      -32.38     99.79 o 
   5  -3  28     1191.92     1036.99    170.35 o 
   7  -3  28     1209.41     1004.13    133.71 o 
   9  -3  28        6.24      -96.66    115.34 o 
  11  -3  28      788.64      744.92    205.00 o 
  13  -3  28      232.33      144.36    199.22 o 
 -18  -2  28      671.21      282.95    259.85 o 
 -16  -2  28     1907.81     1868.07    277.18 o 
 -14  -2  28     1044.64     1229.98    239.64 o 
 -12  -2  28      992.90     1152.27    168.13 o 
 -10  -2  28     1395.13     1404.78    115.04 o 
  -8  -2  28       29.57      197.39     92.24 o 
  -6  -2  28      922.54      990.53     90.28 o 
  -4  -2  28     2163.99     2281.75    131.42 o 
  -2  -2  28     1574.52     1589.76    174.63 o 
   0  -2  28     1549.90     1800.44    109.19 o 
   2  -2  28     5801.22     5270.76    187.83 o 
   4  -2  28     3382.42     3282.15    202.11 o 
   6  -2  28     1935.54     1639.12    149.00 o 
   8  -2  28     1955.91     1819.10    157.20 o 
  10  -2  28      836.39      766.01    233.87 o 
  12  -2  28       80.65      172.48    135.76 o 
  14  -2  28      270.50      234.43    151.60 o 
  16  -2  28      435.77      343.59    251.19 o 
 -19  -1  28      511.24      415.77    256.97 o 
 -17  -1  28      234.91      408.44    184.14 o 
 -15  -1  28      445.72      449.07    115.45 o 
 -13  -1  28       34.51      211.30    103.52 o 
 -11  -1  28      288.54      437.75     71.61 o 
  -9  -1  28      567.34      565.79     68.99 o 
  -7  -1  28      103.25      -21.03     59.39 o 
  -5  -1  28     1053.45      957.47    103.83 o 
  -3  -1  28     1314.70     1243.77     88.59 o 
  -1  -1  28      216.68      181.41     74.60 o 
   1  -1  28     2716.74     2894.57    131.77 o 
   3  -1  28     3100.09     3244.69    130.01 o 
   5  -1  28      985.56     1017.61     92.38 o 
   7  -1  28     3834.05     3724.40    161.34 o 
   9  -1  28      895.70      820.61    131.39 o 
  11  -1  28       61.11      -58.11    122.04 o 
  13  -1  28      493.98      312.34    141.82 o 
  15  -1  28        8.58       -4.43    160.18 o 
  17  -1  28       29.23     -120.80    175.44 o 
 -18   0  28       48.82       38.79    126.92 o 
 -16   0  28     3507.83     3852.29    208.25 o 
 -14   0  28     4197.81     4608.52    276.40 o 
 -12   0  28      531.02      584.52    109.27 o 
 -10   0  28     4741.15     4761.47    170.50 o 
  -8   0  28     6117.77     6436.62    204.92 o 
  -6   0  28     1513.79     1434.46     81.59 o 
  -4   0  28     2089.38     1763.30     85.29 o 
  -2   0  28      533.20      499.04     75.75 o 
   0   0  28     2542.82     2619.96    129.52 o 
   2   0  28     6358.21     6723.49    228.96 o 
   4   0  28     2515.99     2876.59    143.03 o 
   6   0  28      354.46      363.67     71.82 o 
   8   0  28      618.90      611.63     90.77 o 
  10   0  28     1237.26     1141.66    110.08 o 
  12   0  28      128.83      127.80    116.37 o 
  14   0  28       47.02      -18.52    114.73 o 
  16   0  28        8.72     -101.07    153.65 o 
 -19   1  28      395.95      359.27    141.52 o 
 -17   1  28      108.56      116.44    125.45 o 
 -15   1  28      323.11      400.03    118.72 o 
 -13   1  28        1.09       99.45     97.88 o 
 -11   1  28      332.00      385.81     83.68 o 
  -9   1  28      718.83      689.30     74.15 o 
  -7   1  28      206.47       85.70     60.80 o 
  -5   1  28     1381.98     1442.91     80.27 o 
  -3   1  28     1355.08     1367.86     79.25 o 
  -1   1  28      262.07      236.49     78.20 o 
   1   1  28     2573.87     2760.46    138.77 o 
   3   1  28     3319.37     3678.67    157.11 o 
   5   1  28     1145.92     1277.55    103.13 o 
   7   1  28     3400.65     3246.58    139.95 o 
   9   1  28      859.73      819.33    105.29 o 
  11   1  28       28.69       14.01     98.89 o 
  13   1  28      447.16      361.78    131.63 o 
  15   1  28        7.55       -5.09    137.04 o 
  17   1  28       25.48      149.68    159.14 o 
 -18   2  28      539.47      507.11    143.38 o 
 -16   2  28     1984.01     1986.31    193.31 o 
 -14   2  28     1273.43     1317.76    126.08 o 
 -12   2  28     1140.30     1215.61    103.98 o 
 -10   2  28     1543.90     1338.91     91.42 o 
  -8   2  28      104.66       42.22     70.95 o 
  -6   2  28      697.19      768.68     77.89 o 
  -4   2  28     1847.61     1994.41     92.75 o 
  -2   2  28     1283.23     1360.45     86.19 o 
   0   2  28     1196.62     1520.37    106.93 o 
   2   2  28     5319.25     5489.53    203.79 o 
   4   2  28     3410.39     3408.54    208.79 o 
   6   2  28     2025.15     1946.41    123.09 o 
   8   2  28     2094.83     2008.05    127.47 o 
  10   2  28      778.91      763.54    114.98 o 
  12   2  28       79.91       61.64    114.79 o 
  14   2  28      211.77      278.47    128.59 o 
  16   2  28      434.94      571.46    162.01 o 
 -17   3  28      213.12      139.67    137.14 o 
 -15   3  28      577.25      375.58    129.43 o 
 -13   3  28     1256.43     1119.34    100.33 o 
 -11   3  28     3031.34     2936.42    138.27 o 
  -9   3  28     3171.03     2977.45    122.01 o 
  -7   3  28     2633.50     2612.99    113.15 o 
  -5   3  28      231.73      107.62     60.69 o 
  -3   3  28      629.85      602.42     64.08 o 
  -1   3  28      113.87      131.30     64.76 o 
   1   3  28     1172.76     1195.28    106.26 o 
   3   3  28       17.46       18.81     83.05 o 
   5   3  28     1545.89     1590.51    117.63 o 
   7   3  28     1423.97     1303.39    120.35 o 
   9   3  28       41.97      -40.51     92.08 o 
  11   3  28      904.71      930.66    129.84 o 
  13   3  28      297.93      376.77    128.45 o 
  15   3  28      529.44      657.93    144.07 o 
 -14   4  28      126.01       27.60     99.43 o 
 -12   4  28       52.36        7.38     94.99 o 
 -10   4  28      193.16       89.78     76.37 o 
  -8   4  28      587.80      555.40     73.25 o 
  -6   4  28      349.55      326.93     65.20 o 
  -4   4  28      477.00      466.86     68.08 o 
  -2   4  28      503.15      531.67     68.44 o 
   0   4  28       27.62      162.75     79.62 o 
   2   4  28        6.03       26.47     95.95 o 
   4   4  28      309.03      270.53    100.48 o 
   6   4  28      339.48      416.54    109.88 o 
   8   4  28       98.13      167.62     97.15 o 
  10   4  28      151.89      120.87    124.16 o 
  12   4  28      100.20      144.66    131.37 o 
 -11   5  28        9.23      -44.34     87.67 o 
  -9   5  28      557.91      539.26     81.17 o 
  -7   5  28      576.77      559.86     80.14 o 
  -5   5  28       68.38       94.35     71.90 o 
  -3   5  28     1302.92     1394.63     88.13 o 
  -1   5  28     1078.12     1133.49     84.81 o 
   1   5  28      126.84      223.78     87.53 o 
   3   5  28      845.42      982.43    132.11 o 
   5   5  28      360.07      313.81    112.08 o 
   7   5  28      399.27      391.14    121.91 o 
   9   5  28       81.72      103.32    114.31 o 
  -8   6  28      506.04      508.24    105.89 o 
  -6   6  28       98.67      167.67     93.63 o 
  -4   6  28      303.98      401.89     85.89 o 
  -2   6  28      424.52      479.09     87.29 o 
   0   6  28      744.17      662.79    127.57 o 
   2   6  28      176.21       87.64    117.22 o 
   4   6  28      728.37      589.26    126.85 o 
   6   6  28      409.00      558.10    130.80 o 
   4  -6  29       70.88     -288.73    291.61 o 
   9  -5  29      262.41     -277.18    277.18 o 
 -14  -4  29      949.06      643.86    242.53 o 
 -12  -4  29      767.04      698.72    230.98 o 
 -10  -4  29       43.90      -43.31    202.11 o 
  -8  -4  29      734.79      612.10    207.88 o 
  -6  -4  29      383.37      369.57    190.56 o 
  -4  -4  29      207.15      274.29    167.46 o 
  -2  -4  29       25.46      248.31    161.69 o 
   0  -4  29       31.65      294.50    161.69 o 
   2  -4  29      225.79      205.00    158.80 o 
  12  -4  29       27.69     -280.07    280.07 o 
 -15  -3  29      193.07      308.94    239.64 o 
 -13  -3  29       20.43      -69.29    216.55 o 
 -11  -3  29       20.69       -5.77    202.11 o 
  -9  -3  29      249.70      228.09    196.33 o
[truncated: 58,553 more chars]
